# Supplementary material for: Specific gut microbiome signatures and the associated pro-inflamatory functions are linked to pediatric allergy and acquisition of immune tolerance
Source: Nat Commun. 2021 Oct 13;12:5958. doi: 10.1038/s41467-021-26266-z (PMC8514477; doi:10.1038/s41467-021-26266-z)
Supplement: Supplementary file 3 — Supplementary Data 1 [file 41467_2021_26266_MOESM3_ESM.xlsx]

## Sheet: Supplementary Data 1
Supplementary Data 1. Sequencing and assembly statistics for the gut metagenomes.
Sample ID	Host-filtered, high-quality reads	N° of contigs (>1000 bp)	N50	N° of predicted genes
AA1	36886993	42660	7030	179421
AA10	25990148	25628	15793	133043
AA11	28900991	39118	14769	200279
AA12	31907664	26078	13616	131399
AA13	24578269	41262	7646	184487
AA14	30492237	38684	11420	177995
AA17	24958499	31164	13600	162600
AA18	30615851	40978	10535	197036
AA19	29680302	24322	11892	122765
AA2	35523600	15876	20019	94303
AA20	27497713	35218	11404	179961
AA21	34934706	52101	11698	257620
AA22	35218718	29039	14807	149440
AA23	31160051	62543	8888	285982
AA24	26605523	10391	14914	55622
AA25	27934175	13327	22455	89180
AA26	29127176	28737	15222	161483
AA27	33429609	42626	13764	210078
AA28	25527003	42448	16922	241726
AA29	30921153	34373	9680	169574
AA3	24866401	9154	31459	61422
AA30	29815365	42574	12302	216512
AA4	30948058	34473	14568	188933
AA5	28676061	32523	11454	156751
AA6	31025150	9945	37958	86855
AA7	30704164	47954	14579	245552
AA8	31681716	19738	22011	132435
AA9	27342052	29868	10428	151485
APLV1	25745710	30984	11380	168376
APLV10	30000845	25906	18557	151725
APLV11	31310221	31547	12877	162437
APLV12	30697104	60217	6244	251425
APLV13	27349228	66534	4401	241000
APLV14	26638879	30120	15881	162390
APLV15	35053980	50438	9132	228281
APLV16	24688446	42775	10140	197364
APLV17	29409115	47025	7609	197792
APLV18	35291183	70079	8351	316474
APLV19	39499094	25279	19217	148662
APLV2	31479946	52273	9704	241652
APLV20	30621355	39451	9773	187142
APLV21	30493649	42906	15404	231434
APLV22	31267913	15262	44261	115812
APLV23	37291652	49762	9868	233742
APLV24	36260206	38369	10978	185133
APLV26	31274600	31001	18275	175695
APLV27	31009577	30924	12265	165046
APLV28	36418355	58809	9107	271917
APLV29	34412909	39321	8039	176753
APLV3	27356126	9362	6664	36078
APLV30	32681015	18887	11450	95107
APLV4	26516392	27816	13916	149037
APLV5	25398187	33137	9870	152600
APLV6	38409512	32493	14673	173033
APLV7	25560202	11198	29841	74415
APLV8	30920986	23333	17334	129451
APLV9	30867488	34851	17417	192104
AR1	32222286	30593	16154	157493
AR10	28468812	34966	8054	157406
AR11	31010578	32622	7890	148223
AR12	29230150	35707	16369	204572
AR13	33263976	59093	14261	307613
AR14	33504427	44051	13576	223900
AR15	31784945	65603	7532	280057
AR16	24323048	31418	14605	169418
AR17	28170165	40115	8636	186353
AR18	36719045	45671	13990	241448
AR19	31020817	32269	9255	150173
AR2	27964755	17414	18013	105412
AR20	33754354	46651	9735	204051
AR21	32695619	53009	14870	264921
AR22	28270289	36004	17381	205090
AR23	26052252	28408	8552	136261
AR24	27949451	21439	18602	142383
AR25	30114073	64065	8437	283285
AR26	28886929	37212	15466	195710
AR27	32800081	31938	12001	158808
AR28	31916609	37044	10263	169132
AR29	34585019	59535	9960	271644
AR3	32270375	30974	8788	142526
AR30	32165838	35788	11773	179962
AR4	28565774	46074	14654	227513
AR5	30369123	16649	18657	98653
AR6	30097467	61881	7494	263565
AR7	27817992	34843	10145	162200
AR8	29745331	35226	11324	176447
AR9	27175644	17440	16734	109490
C1	30418195	33947	19579	198115
C10	29012357	25746	10468	119059
C11	23352821	42296	10000	198505
C12	26667037	27831	16562	155467
C13	24509264	30605	7059	132972
C14	23936189	57586	7400	238947
C15	27454797	33907	13509	176781
C16	28345844	58133	9625	271286
C17	26565964	33954	7614	144990
C18	36808936	43205	10973	212106
C19	35154173	25187	13303	127397
C2	27139807	16941	11345	78512
C20	30615388	37896	8462	172640
C21	32268311	52071	7994	224780
C22	34960205	42091	10915	196436
C23	25470770	21211	18277	121481
C24	29828300	41261	15341	221895
C25	26459152	25946	17855	157800
C26	26679024	24840	11353	126179
C28	32307610	11865	19913	76437
C29	29661462	20959	12806	106642
C3	24718422	36385	13793	181407
C30	32685758	44548	9426	209969
C4	26356059	27688	15579	149816
C5	32195580	33568	14134	170628
C6	28416354	32597	15506	170699
C7	29724643	21179	19054	136355
C8	29865966	43061	18520	254118
C9	27346382	46373	10057	221088
