# Supplementary material for: Specific gut microbiome signatures and the associated pro-inflamatory functions are linked to pediatric allergy and acquisition of immune tolerance
Source: Nat Commun. 2021 Oct 13;12:5958. doi: 10.1038/s41467-021-26266-z (PMC8514477; doi:10.1038/s41467-021-26266-z)
Supplement: Supplementary file 4 — Supplementary Data 2 [file 41467_2021_26266_MOESM4_ESM.xlsx]

## Sheet: Supplementary Data 2A_B.bifidum
Supplementary Data 2A. Prevalence (%) of B. bifidum pangenes significantly enriched or depleted (as defined by Fisher's test) in one group.
	Prevalence (%)
	FA	RA	CT
Gene ID				Gene annotation
UniRef90_A0A1V8QYN8	21.4286	0	57.1429	Amidohydrolase
UniRef90_E4VB39	60.7143	38.4615	92.8571	Uncharacterized protein
UniRef90_A0A133KRN7	71.4286	100	50	Uncharacterized protein
UniRef90_A0A0H3EAX8	28.5714	76.9231	21.4286	IS21 family transposase
UniRef90_A0A395ZSB6	28.5714	76.9231	21.4286	AAA family ATPase
UniRef90_U2CG34	35.7143	76.9231	21.4286	Uncharacterized protein
UniRef90_A0A133KJV2	10.7143	53.8462	7.14286	Uncharacterized protein
UniRef90_A0A0M4MJL9	14.2857	38.4615	0	Uncharacterized protein
UniRef90_A0A133KRN2	7.14286	38.4615	0	YbaK/EbsC protein
UniRef90_A0A151CB11	10.7143	38.4615	0	Uncharacterized protein
UniRef90_D6ZWQ2	3.57143	38.4615	0	SCP domain-containing protein
UniRef90_A0A1V8R1E3	17.8571	0	42.8571	Tape measure domain-containing protein
UniRef90_E4VAW3	50	38.4615	85.7143	UDG domain-containing protein
UniRef90_A0A0E2ZB95	7.14286	46.1538	7.14286	Glycosyl transferase
UniRef90_A0A0E2ZD54	21.4286	46.1538	7.14286	ATP-dependent Zn protease
UniRef90_E4VAW4	42.8571	46.1538	7.14286	Uncharacterized protein
UniRef90_A0A133KNA9	21.4286	7.69231	50	LPXTG-motif protein cell wall anchor domain protein
UniRef90_E4VB82	10.7143	7.69231	50	Sortase family protein
UniRef90_A0A0C2YN33	14.2857	30.7692	0	Uncharacterized protein
UniRef90_A0A3E5HI48	10.7143	30.7692	0	Phage holin
UniRef90_A0A3E5HI81	21.4286	30.7692	0	N-acetylmuramoyl-L-alanine amidase
UniRef90_E4VC25	14.2857	30.7692	0	GrpB family protein
UniRef90_K2HTH4	3.57143	30.7692	0	Uncharacterized protein
UniRef90_A0A2U0BWI6	14.2857	0	35.7143	Uncharacterized protein
UniRef90_C5E9V4	10.7143	0	35.7143	Uncharacterized protein
UniRef90_K2HSY9	92.8571	100	64.2857	Uncharacterized protein
UniRef90_A0A1X2ZBV0	57.1429	84.6154	42.8571	GIY-YIG domain-containing protein
UniRef90_E4VA31	28.5714	15.3846	57.1429	Acetyltransferase, GNAT family
UniRef90_A0A0H3ECI4	10.7143	53.8462	14.2857	ParB Chromosome partitioning protein
UniRef90_A0A133KLQ1	39.2857	53.8462	14.2857	Uncharacterized protein
UniRef90_E3EPK7	50	46.1538	85.7143	Integrase
UniRef90_K2IQD4	7.14286	53.8462	14.2857	Uncharacterized protein
UniRef90_A0A133KQG3	89.2857	69.2308	35.7143	Uncharacterized protein
UniRef90_A0A292G527	10.7143	23.0769	64.2857	N-acetyltransferase domain-containing protein
UniRef90_K2INZ3	53.5714	23.0769	7.14286	Uncharacterized protein
UniRef90_E3EMN5	75	61.5385	28.5714	Cystathionine gamma lyase
UniRef90_A0A151CCJ6	14.2857	30.7692	57.1429	Uncharacterized protein
UniRef90_I3WJV2	14.2857	46.1538	57.1429	ÊBNR/Asp-box repeat protein
UniRef90_A0A083XWZ7	25	38.4615	64.2857	Uncharacterized protein
UniRef90_E4VC10	35.7143	53.8462	78.5714	MFS domain-containing protein
UniRef90_A0A0H2P2M7	46.4286	69.2308	85.7143	Virion core protein
UniRef90_E3EPS0	67.8571	38.4615	28.5714	Uncharacterized protein
UniRef90_A0A286TFV3	39.2857	46.1538	78.5714	MutT-like protein
UniRef90_A0A1V8QXD8	7.14286	7.69231	35.7143	Phage-related putative tail protein
UniRef90_A0A286TFC9	57.1429	76.9231	92.8571	Glycosyltransferase
UniRef90_A0A0H2NWA8	100	100	78.5714	Histidine kinase
UniRef90_A0A0M3T736	0	0	21.4286	Uncharacterized protein
UniRef90_A0A133KPV1	100	100	78.5714	Mac domain-containing protein
UniRef90_A0A1V8R1H2	0	7.69231	21.4286	Uncharacterized protein
UniRef90_A0A286TG21	100	100	78.5714	t(6)A37 threonylcarbamoyladenosine biosynthesis protein TsaE
UniRef90_A0A292G4K1	0	23.0769	21.4286	Restriction endonuclease S subunit
UniRef90_E4VAA5	100	76.9231	78.5714	Uncharacterized protein
UniRef90_U2CF51	0	15.3846	21.4286	Aryl sulfotransferase
UniRef90_UPI000E43BA52	0	0	21.4286	hypothetical protein
UniRef90_A0A151CA64	3.57143	38.4615	28.5714	Uncharacterized protein
UniRef90_A0A1V8R198	3.57143	7.69231	28.5714	Uncharacterized protein
UniRef90_A0A1V8R1C5	3.57143	0	28.5714	Uncharacterized protein
UniRef90_A0A1V8R1I9	3.57143	7.69231	28.5714	ImmA/IrrE family metallo-endopeptidase
UniRef90_A0A1V8R1M3	3.57143	0	28.5714	Uncharacterized protein
UniRef90_A0A1V8R1S2	3.57143	7.69231	28.5714	HTH cro/C1-type domain-containing protein
UniRef90_A0A1V8R1S9	3.57143	0	28.5714	Uncharacterized protein
UniRef90_E4VCC8	3.57143	38.4615	28.5714	Uncharacterized protein
UniRef90_A0A0M4LKK5	39.2857	7.69231	7.14286	UDP-glucose 4-epimerase
UniRef90_A0A0M4MJ96	39.2857	15.3846	7.14286	Uncharacterized protein
UniRef90_E4VCG6	39.2857	30.7692	7.14286	Transposase
UniRef90_C4FCW7	21.4286	38.4615	57.1429	Uncharacterized protein
UniRef90_E4VCG4	78.5714	46.1538	42.8571	Uncharacterized protein
UniRef90_U2CGY1	21.4286	23.0769	57.1429	Uncharacterized protein
UniRef90_E4VBK8	28.5714	23.0769	0	AAA_lid_2 domain-containing protein
UniRef90_A0A0H3EB81	89.2857	61.5385	57.1429	HTH lacI-type domain-containing protein
UniRef90_E4V7T4	89.2857	84.6154	57.1429	Uncharacterized protein
UniRef90_K2HS78	10.7143	7.69231	42.8571	DUF5011 domain-containing protein
UniRef90_A0A0H2Q787	50	46.1538	14.2857	Uncharacterized protein
UniRef90_A0A083XX11	28.5714	61.5385	64.2857	Uncharacterized protein
UniRef90_A0A292G789	35.7143	61.5385	71.4286	Uncharacterized protein
UniRef90_A0A0H2P8Z4	53.5714	76.9231	85.7143	Uncharacterized protein

## Sheet: Supplementary Data 2B_R.gnavus
Supplementary Data 2B. Prevalence (%) of R. gnavus pangenes significantly enriched or depleted (as defined by Fisher's test) in one group.
	Prevalence (%)
	FA	RA	CT
Gene ID				Gene annotation
UniRef90_A0A150YCR8	12.5	85.71	87.5	MATE family efflux transporter
UniRef90_E5XJP2	12.5	57.14	87.5	Conjugal transfer protein
UniRef90_E5XJP3	12.5	42.86	87.5	Ferredoxin
UniRef90_E5XJP4	12.5	42.86	87.5	TetR family Transcriptional regulator
UniRef90_A0A0K9NHZ0	0	57.14	62.5	AAA family ATPase
UniRef90_A0A174E9H2	0	57.14	62.5	Uncharacterized protein
UniRef90_A0A174K1H8	0	57.14	62.5	Predicted ATPase
UniRef90_A0A2N5NWH5	0	28.57	62.5	Transposase
UniRef90_A0A3E3DTH5	0	28.57	62.5	Cysteine hydrolase
UniRef90_B0NC94	0	57.14	62.5	Uncharacterized protein
UniRef90_E5XJR3	0	57.14	62.5	Replication initiator protein A
UniRef90_E5XK90	0	57.14	62.5	Plasmid stabilization system
UniRef90_A0A396FIC9	6.25	71.43	75	ABC transporter permease
UniRef90_A0A396FVX2	6.25	71.43	75	Stage 0 sporulation protein A homolog
UniRef90_D6DKS3	6.25	42.86	75	Uncharacterized protein
UniRef90_E5XJN6	6.25	71.43	75	Histidine kinase
UniRef90_A0A396G099	25	100	100	Integrase, catalytic domain
UniRef90_J7QXQ4	31.25	71.43	100	Uncharacterized protein
UniRef90_A0A396FNW3	18.75	85.71	87.5	PadR family transcriptional regulator
UniRef90_B7APR2	18.75	71.43	87.5	HTH cro/C1-type domain-containing protein
UniRef90_A0A396FVS4	12.5	71.43	75	Macrolide export ATP-binding/permease protein MacB
UniRef90_A0A173X261	37.5	42.86	100	Glutamyl-tRNA amidotransferase
UniRef90_D4JEF6	37.5	85.71	100	Uncharacterized protein
UniRef90_D4L465	37.5	85.71	100	Alpha/beta hydrolase
UniRef90_A0A0K9NG05	0	57.14	50	Protein of uncharacterized function (DUF3847)
UniRef90_A0A2N5NER8	0	71.43	50	DUF5348 domain-containing protein
UniRef90_A0A2N5NKW8	0	57.14	50	Transposon Tn1000 resolvase
UniRef90_C0BDY2	0	14.29	50	Uncharacterized protein
UniRef90_E5XHD5	0	42.86	50	Uncharacterized protein
UniRef90_A0A174K899	6.25	71.43	62.5	Copper-exporting P-type ATPase A
UniRef90_A0A2N5P6D7	6.25	28.57	62.5	Uncharacterized protein
UniRef90_A0A346FW62	6.25	14.29	62.5	Uncharacterized protein
UniRef90_A0A395ZY46	6.25	57.14	62.5	Uncharacterized protein
UniRef90_A0A396FZG4	6.25	42.86	62.5	DNA Primase, CHC2-type zinc finger
UniRef90_F3AUT8	6.25	42.86	62.5	Uncharacterized protein
UniRef90_R8VZF7	6.25	42.86	62.5	Methyltransf_25 domain-containing protein
UniRef90_A0A3E5A271	25	71.43	87.5	DNA primase
UniRef90_C9YMG1	25	71.43	87.5	Uncharacterized protein
UniRef90_A0A174E815	43.75	85.71	100	Transposase
UniRef90_A0A2N5NJQ6	43.75	85.71	100	DNA-binding protein
UniRef90_A0A0K9NG16	12.5	71.43	62.5	FeoA domain-containing protein
UniRef90_A0A174E5X5	12.5	71.43	62.5	Ferric uptake regulation protein
UniRef90_A0A2N5NNZ8	12.5	14.29	62.5	Helix-turn-helix domain-containing protein
UniRef90_A0A3E4K2T4	12.5	57.14	62.5	S-adenosylmethionine synthase
UniRef90_A0A3E4K2W1	12.5	71.43	62.5	DUF3991 domain-containing protein
UniRef90_A0A3E4K3D3	12.5	71.43	62.5	Uncharacterized protein
UniRef90_B6FQ23	12.5	85.71	62.5	DNA methylase N-4/N-6
UniRef90_B6FQ39	12.5	71.43	62.5	hypothetical protein
UniRef90_D9QZM2	12.5	14.29	62.5	Phage antirepressor Ant
UniRef90_E5XK89	12.5	71.43	62.5	Antitoxin
UniRef90_F7JUC3	12.5	85.71	62.5	Uncharacterized protein
UniRef90_F7JUH5	12.5	71.43	62.5	UmuC domain-containing protein
UniRef90_U5F892	12.5	57.14	62.5	HMA domain-containing protein
UniRef90_A0A3A9L000	18.75	71.43	75	Zinc finger, CHC2-type
UniRef90_A0A3E4K244	18.75	42.86	75	Site-specific integrase (Fragment)
UniRef90_A7B5U0	81.25	85.71	25	Purine catabolism regulatory protein-like family
UniRef90_D6DKS4	18.75	71.43	75	Uncharacterized protein
UniRef90_A0A396G9A0	50	85.71	100	PrgI family protein
UniRef90_C9LAJ8	50	85.71	100	MobA_MobL domain-containing protein
UniRef90_R0CK04	50	85.71	100	Sporulation initiation inhibitor protein Soj
UniRef90_R5QDM7	50	57.14	100	Peptidase C51 domain-containing protein
UniRef90_A0A395V7A2	31.25	28.57	87.5	Uncharacterized protein
UniRef90_C7H3H6	31.25	85.71	87.5	Uncharacterized protein
UniRef90_D6DKS0	31.25	71.43	87.5	Uncharacterized protein
UniRef90_R9JR58	31.25	42.86	87.5	Uncharacterized protein
UniRef90_U5FBZ1	31.25	71.43	87.5	Recombinase domain-containing protein
UniRef90_A0A174VWT3	6.25	0	50	Uncharacterized protein
UniRef90_A0A2N5PGU2	6.25	14.29	50	Histidine kinase
UniRef90_A0A2N5Q3K5	93.75	85.71	50	Uncharacterized protein
UniRef90_A0A396FL02	6.25	57.14	50	Conjugal transfer protein
UniRef90_A7B1S2	6.25	14.29	50	DDE_3 domain-containing protein
UniRef90_B6FQ44	6.25	0	50	Metallo-dependent phosphatase-like
UniRef90_F3AIK5	6.25	14.29	50	Uncharacterized protein
UniRef90_F3AUT0	6.25	14.29	50	Uncharacterized protein
UniRef90_R9MHL7	6.25	42.86	50	DUF2326 domain-containing protein
UniRef90_A0A2N5PZC0	0	28.57	37.5	Uncharacterized protein
UniRef90_C7GGW9	0	71.43	37.5	DNA-binding helix-turn-helix protein
UniRef90_D4LLZ4	0	0	37.5	Uncharacterized protein
UniRef90_E2NUR8	0	14.29	37.5	CobQ/CobB/MinD/ParA nucleotide binding domain protein
UniRef90_E5XHD6	0	42.86	37.5	Uncharacterized protein
UniRef90_F7JU57	0	14.29	37.5	Fn3_like domain-containing protein
UniRef90_A0A174C283	25	71.43	75	Serine/arginine repetitive matrix protein 2
UniRef90_A0A3E2SAI7	75	85.71	25	N-acyl homoserine lactonase
UniRef90_A0A3E4K2Y6	25	85.71	75	TraE family protein
UniRef90_B6FRN9	25	42.86	75	Lambda repressor-like, DNA-binding domain superfamily
UniRef90_H1BKE5	25	71.43	75	Lambda repressor-like, DNA-binding domain superfamily
UniRef90_A5KL88	87.5	57.14	37.5	Acetyltransferase, GNAT family
UniRef90_A5ZU07	87.5	57.14	37.5	GRAM_POS_ANCHORING domain-containing protein
UniRef90_A7B1S0	87.5	85.71	37.5	GramPos_pilinD1 domain-containing protein
UniRef90_A0A2N5P7S3	25	71.43	0	OmpR/PhoB-type domain-containing protein (Fragment)
UniRef90_A0A396FS96	31.25	71.43	0	Lambda repressor-like, DNA-binding domain superfamily
UniRef90_A7AYE0	81.25	28.57	100	Helicase C-terminal domain protein
UniRef90_A7B1P8	37.5	71.43	0	Uncharacterized protein
UniRef90_A7B1R5	73.49	25	0	LPXTG cell wall anchor domain-containing protein
UniRef90_A7B1R6	25	71.43	0	Rrf2 family transcriptional regulator
UniRef90_C9LBZ9	37.5	71.43	0	Type 2 lantibiotic biosynthesis protein LanM
UniRef90_A7B1H2	43.75	100	25	Phosphatidylcholine cholinephosphohydrolase
UniRef90_A0A173VNN8	18.75	85.71	12.5	Uncharacterized protein
UniRef90_A0A174CKY0	12.5	85.71	12.5	Integrase
UniRef90_A7B1H7	37.5	85.71	12.5	Radical_SAM domain-containing protein
UniRef90_F7JWR7	37.5	85.71	12.5	Fn3_like domain-containing protein
UniRef90_G1WWB9	43.75	85.71	12.5	Radical_SAM domain-containing protein
UniRef90_A0A2N5NZJ3	37.5	68.75	100	Cellobiose 2-epimerase
UniRef90_A0A2N5NZM3	37.5	68.75	100	SGNH/GDSL hydrolase family protein
UniRef90_A0A2N5NZP2	37.5	68.75	100	Glycosylase
UniRef90_A0A2N5PD07	37.5	75	100	Uncharacterized protein
UniRef90_A0A3E4V187	37.5	100	100	Alpha-galactosidase
UniRef90_A7B1J3	37.5	43.75	100	Uncharacterized protein
UniRef90_D4LWF6	37.5	43.75	100	Transcriptional regulator, XRE family
UniRef90_F3BC96	31.25	0	62.5	Uncharacterized protein
UniRef90_F3BC97	50	0	62.5	RepA_N domain-containing protein
UniRef90_A0A2N5NR68	0	6.25	57.14	Beta-xylosidase
UniRef90_A0A2N5NR69	0	6.25	57.14	Histidine kinase
UniRef90_A0A2N5NR72	0	6.25	57.14	SGNH_hydro domain-containing protein
UniRef90_A0A2N5NR79	0	6.25	57.14	Alpha-L-fucosidase
UniRef90_A0A2N5NR80	0	6.25	57.14	L-arabinose transport system permease protein AraQ
UniRef90_A0A2N5NR84	0	6.25	57.14	Thermostable beta-glucosidase B
UniRef90_A0A2N5NR95	0	6.25	57.14	Glycosyl transferase
UniRef90_A0A2N5NRA2	0	6.25	57.14	Acetylxylan esterase
UniRef90_A0A2N5PGB5	0	6.25	57.14	Putative aldouronate transport system substrate-binding protein
UniRef90_A0A2N5PGH4	0	6.25	57.14	Alpha-xylosidase
UniRef90_A7B092	68.75	42.86	100	Acetyltransferase, GNAT family
UniRef90_B7GTX4	0	57.14	0	Glyoxalase/bleomycin resistance protein/dioxygenase
UniRef90_A0A173U2X0	12.5	85.71	25	Uncharacterized protein
UniRef90_A0A174JBL3	31.25	85.71	25	Uncharacterized protein
UniRef90_A0A174WE38	62.5	85.71	25	Transposase and inactivated derivatives
UniRef90_A0A2N5NNU8	43.75	85.71	25	HTH lacI-type domain-containing protein
UniRef90_A0A2N5PJM6	50	14.29	75	Sugar ABC transporter permease
UniRef90_A0A396FZA4	50	85.71	25	Stage III sporulation protein AF
UniRef90_A6BHL5	25	85.71	25	ATPase_AAA_core domain-containing protein
UniRef90_A7B1F9	37.5	85.71	25	DNA-binding helix-turn-helix protein
UniRef90_A7B1H5	43.75	85.71	25	Peptidase_S8 domain-containing protein
UniRef90_A7B1L7	62.5	85.71	25	Magnesium-transporting ATPase, P-type 1
UniRef90_A7B1R0	68.75	85.71	25	DNA-binding helix-turn-helix protein
UniRef90_A7B622	43.75	85.71	25	LacI family transcriptional regulator
UniRef90_A7B6A2	50	85.71	25	Uncharacterized protein
UniRef90_G1WT11	83.72	28	12.5	GRAM_POS_ANCHORING domain-containing protein
UniRef90_G1WX39	12.5	85.71	25	Uncharacterized protein
UniRef90_G4T4R7	14.29	43.75	75	Bifunctional alpha-galactosidase/sucrose kinase AgaSK
UniRef90_G4T4R8	50	14.29	75	ABC transmembrane type-1 domain-containing protein
UniRef90_G4T4S0	43.75	14.29	75	Extracellular solute-binding protein
UniRef90_A0A174CM29	12.5	71.43	12.5	Integrase
UniRef90_A0A174DPQ5	37.5	71.43	12.5	DNA strand transferase
UniRef90_A0A174J8W4	18.75	71.43	12.5	Energy-coupling factor transporter transmembrane protein EcfT
UniRef90_A0A174LTC0	25	71.43	12.5	Uncharacterized protein
UniRef90_A0A2N5NX27	25	71.43	12.5	Uncharacterized protein
UniRef90_A0A2N5P1A9	93.75	28.57	87.5	Flp1_like domain-containing protein
UniRef90_A0A2N5P7T5	18.75	71.43	12.5	Uncharacterized protein
UniRef90_A0A2N5PHV3	75	28.57	87.5	8-oxo-dGTP diphosphatase MutT
UniRef90_A0A367FX39	37.5	71.43	12.5	Plantaricin C family lantibiotic
UniRef90_A0A380K858	25	71.43	12.5	Polyribonucleotide nucleotidyltransferase
UniRef90_A6BHK2	12.5	71.43	12.5	Uncharacterized protein
UniRef90_A7B6A0	43.75	71.43	12.5	Uncharacterized protein
UniRef90_B6FTE7	43.75	71.43	12.5	hypothetical protein
UniRef90_U2QYX6	18.75	71.43	12.5	4Fe-4S ferredoxin-type domain-containing protein
