# Supplementary material for: Specific gut microbiome signatures and the associated pro-inflamatory functions are linked to pediatric allergy and acquisition of immune tolerance
Source: Nat Commun. 2021 Oct 13;12:5958. doi: 10.1038/s41467-021-26266-z (PMC8514477; doi:10.1038/s41467-021-26266-z)
Supplement: Supplementary file 5 — Supplementary Data 3 [file 41467_2021_26266_MOESM5_ESM.xlsx]

## Sheet: Supplementary Data 3_MAGs
Supplementary Data 3. Taxonomic identification obtained for MAGs extracted from gut metagenomes.
MAG ID	SGBID	species	genus	family	order	class	phylum
MATFA__AA21_bin.25	530	[Clostridium]innocuum	Erysipelatoclostridium	Erysipelotrichaceae	Erysipelotrichales	Erysipelotrichia	Firmicutes
MATFA__AA22_bin.41	530	[Clostridium]innocuum	Erysipelatoclostridium	Erysipelotrichaceae	Erysipelotrichales	Erysipelotrichia	Firmicutes
MATFA__AA25_bin.13	530	[Clostridium]innocuum	Erysipelatoclostridium	Erysipelotrichaceae	Erysipelotrichales	Erysipelotrichia	Firmicutes
MATFA__AA3_bin.24	530	[Clostridium]innocuum	Erysipelatoclostridium	Erysipelotrichaceae	Erysipelotrichales	Erysipelotrichia	Firmicutes
MATFA__AA6_bin.22	530	[Clostridium]innocuum	Erysipelatoclostridium	Erysipelotrichaceae	Erysipelotrichales	Erysipelotrichia	Firmicutes
MATFA__AA8_bin.23	530	[Clostridium]innocuum	Erysipelatoclostridium	Erysipelotrichaceae	Erysipelotrichales	Erysipelotrichia	Firmicutes
MATFA__APLV21_bin.64	530	[Clostridium]innocuum	Erysipelatoclostridium	Erysipelotrichaceae	Erysipelotrichales	Erysipelotrichia	Firmicutes
MATFA__APLV22_bin.32	530	[Clostridium]innocuum	Erysipelatoclostridium	Erysipelotrichaceae	Erysipelotrichales	Erysipelotrichia	Firmicutes
MATFA__APLV24_bin.16	530	[Clostridium]innocuum	Erysipelatoclostridium	Erysipelotrichaceae	Erysipelotrichales	Erysipelotrichia	Firmicutes
MATFA__APLV7_bin.2	530	[Clostridium]innocuum	Erysipelatoclostridium	Erysipelotrichaceae	Erysipelotrichales	Erysipelotrichia	Firmicutes
MATFA__C26_bin.15	530	[Clostridium]innocuum	Erysipelatoclostridium	Erysipelotrichaceae	Erysipelotrichales	Erysipelotrichia	Firmicutes
MATFA__C28_bin.17	530	[Clostridium]innocuum	Erysipelatoclostridium	Erysipelotrichaceae	Erysipelotrichales	Erysipelotrichia	Firmicutes
MATFA__C5_bin.26	530	[Clostridium]innocuum	Erysipelatoclostridium	Erysipelotrichaceae	Erysipelotrichales	Erysipelotrichia	Firmicutes
MATFA__C7_bin.29	530	[Clostridium]innocuum	Erysipelatoclostridium	Erysipelotrichaceae	Erysipelotrichales	Erysipelotrichia	Firmicutes
MATFA__AR22_bin.37	530	[Clostridium]innocuum	Erysipelatoclostridium	Erysipelotrichaceae	Erysipelotrichales	Erysipelotrichia	Firmicutes
MATFA__AR30_bin.23	530	[Clostridium]innocuum	Erysipelatoclostridium	Erysipelotrichaceae	Erysipelotrichales	Erysipelotrichia	Firmicutes
MATFA__AR3_bin.26	530	[Clostridium]innocuum	Erysipelatoclostridium	Erysipelotrichaceae	Erysipelotrichales	Erysipelotrichia	Firmicutes
MATFA__AA20_bin.56	1416	[Clostridium]leptum	NA	Ruminococcaceae	Clostridiales	Clostridia	Firmicutes
MATFA__AA22_bin.66	1416	[Clostridium]leptum	NA	Ruminococcaceae	Clostridiales	Clostridia	Firmicutes
MATFA__AA28_bin.16	1416	[Clostridium]leptum	NA	Ruminococcaceae	Clostridiales	Clostridia	Firmicutes
MATFA__AA5_bin.18	1416	[Clostridium]leptum	NA	Ruminococcaceae	Clostridiales	Clostridia	Firmicutes
MATFA__APLV1_bin.49	1416	[Clostridium]leptum	NA	Ruminococcaceae	Clostridiales	Clostridia	Firmicutes
MATFA__APLV29_bin.21	1416	[Clostridium]leptum	NA	Ruminococcaceae	Clostridiales	Clostridia	Firmicutes
MATFA__C15_bin.58	1416	[Clostridium]leptum	NA	Ruminococcaceae	Clostridiales	Clostridia	Firmicutes
MATFA__AR17_bin.20	1416	[Clostridium]leptum	NA	Ruminococcaceae	Clostridiales	Clostridia	Firmicutes
MATFA__AA10_bin.37	2438	[Clostridium]scindens	Lachnoclostridium	Lachnospiraceae	Clostridiales	Clostridia	Firmicutes
MATFA__AA11_bin.24	2438	[Clostridium]scindens	Lachnoclostridium	Lachnospiraceae	Clostridiales	Clostridia	Firmicutes
MATFA__AA12_bin.55	2438	[Clostridium]scindens	Lachnoclostridium	Lachnospiraceae	Clostridiales	Clostridia	Firmicutes
MATFA__AA13_bin.13	2438	[Clostridium]scindens	Lachnoclostridium	Lachnospiraceae	Clostridiales	Clostridia	Firmicutes
MATFA__AA19_bin.12	2438	[Clostridium]scindens	Lachnoclostridium	Lachnospiraceae	Clostridiales	Clostridia	Firmicutes
MATFA__AA26_bin.59	2438	[Clostridium]scindens	Lachnoclostridium	Lachnospiraceae	Clostridiales	Clostridia	Firmicutes
MATFA__AA28_bin.95	2438	[Clostridium]scindens	Lachnoclostridium	Lachnospiraceae	Clostridiales	Clostridia	Firmicutes
MATFA__AA3_bin.17	2438	[Clostridium]scindens	Lachnoclostridium	Lachnospiraceae	Clostridiales	Clostridia	Firmicutes
MATFA__AA7_bin.15	2438	[Clostridium]scindens	Lachnoclostridium	Lachnospiraceae	Clostridiales	Clostridia	Firmicutes
MATFA__APLV23_bin.22	2438	[Clostridium]scindens	Lachnoclostridium	Lachnospiraceae	Clostridiales	Clostridia	Firmicutes
MATFA__APLV28_bin.53	2438	[Clostridium]scindens	Lachnoclostridium	Lachnospiraceae	Clostridiales	Clostridia	Firmicutes
MATFA__C11_bin.62	2438	[Clostridium]scindens	Lachnoclostridium	Lachnospiraceae	Clostridiales	Clostridia	Firmicutes
MATFA__C15_bin.28	2438	[Clostridium]scindens	Lachnoclostridium	Lachnospiraceae	Clostridiales	Clostridia	Firmicutes
MATFA__C17_bin.44	2438	[Clostridium]scindens	Lachnoclostridium	Lachnospiraceae	Clostridiales	Clostridia	Firmicutes
MATFA__C19_bin.7	2438	[Clostridium]scindens	Lachnoclostridium	Lachnospiraceae	Clostridiales	Clostridia	Firmicutes
MATFA__C7_bin.7	2438	[Clostridium]scindens	Lachnoclostridium	Lachnospiraceae	Clostridiales	Clostridia	Firmicutes
MATFA__C9_bin.58	2438	[Clostridium]scindens	Lachnoclostridium	Lachnospiraceae	Clostridiales	Clostridia	Firmicutes
MATFA__AR13_bin.7	2438	[Clostridium]scindens	Lachnoclostridium	Lachnospiraceae	Clostridiales	Clostridia	Firmicutes
MATFA__AR18_bin.32	2438	[Clostridium]scindens	Lachnoclostridium	Lachnospiraceae	Clostridiales	Clostridia	Firmicutes
MATFA__AR4_bin.31	2438	[Clostridium]scindens	Lachnoclostridium	Lachnospiraceae	Clostridiales	Clostridia	Firmicutes
MATFA__AR7_bin.39	2438	[Clostridium]scindens	Lachnoclostridium	Lachnospiraceae	Clostridiales	Clostridia	Firmicutes
MATFA__AR9_bin.20	2438	[Clostridium]scindens	Lachnoclostridium	Lachnospiraceae	Clostridiales	Clostridia	Firmicutes
MATFA__C1_bin.12	22692	[Clostridium]spiroforme	Erysipelatoclostridium	Erysipelotrichaceae	Erysipelotrichales	Erysipelotrichia	Firmicutes
MATFA__C22_bin.61	22692	[Clostridium]spiroforme	Erysipelatoclostridium	Erysipelotrichaceae	Erysipelotrichales	Erysipelotrichia	Firmicutes
MATFA__AR19_bin.32	22692	[Clostridium]spiroforme	Erysipelatoclostridium	Erysipelotrichaceae	Erysipelotrichales	Erysipelotrichia	Firmicutes
MATFA__AR8_bin.55	22692	[Clostridium]spiroforme	Erysipelatoclostridium	Erysipelotrichaceae	Erysipelotrichales	Erysipelotrichia	Firmicutes
MATFA__AR9_bin.59	22692	[Clostridium]spiroforme	Erysipelatoclostridium	Erysipelotrichaceae	Erysipelotrichales	Erysipelotrichia	Firmicutes
MATFA__AA26_bin.21	2164	[Clostridium]symbiosum	Lachnoclostridium	Lachnospiraceae	Clostridiales	Clostridia	Firmicutes
MATFA__AA7_bin.58	2164	[Clostridium]symbiosum	Lachnoclostridium	Lachnospiraceae	Clostridiales	Clostridia	Firmicutes
MATFA__APLV16_bin.13	2164	[Clostridium]symbiosum	Lachnoclostridium	Lachnospiraceae	Clostridiales	Clostridia	Firmicutes
MATFA__C24_bin.35	2164	[Clostridium]symbiosum	Lachnoclostridium	Lachnospiraceae	Clostridiales	Clostridia	Firmicutes
MATFA__C7_bin.25	2164	[Clostridium]symbiosum	Lachnoclostridium	Lachnospiraceae	Clostridiales	Clostridia	Firmicutes
MATFA__AA17_bin.6	87966	[Collinsella]massiliensis	Enorma	Coriobacteriaceae	Coriobacteriales	Coriobacteriia	Actinobacteria
MATFA__APLV29_bin.31	87966	[Collinsella]massiliensis	Enorma	Coriobacteriaceae	Coriobacteriales	Coriobacteriia	Actinobacteria
MATFA__AA10_bin.19	348	[Eubacterium]rectale	NA	Lachnospiraceae	Clostridiales	Clostridia	Firmicutes
MATFA__AA11_bin.43	348	[Eubacterium]rectale	NA	Lachnospiraceae	Clostridiales	Clostridia	Firmicutes
MATFA__AA12_bin.35	348	[Eubacterium]rectale	NA	Lachnospiraceae	Clostridiales	Clostridia	Firmicutes
MATFA__AA17_bin.23	348	[Eubacterium]rectale	NA	Lachnospiraceae	Clostridiales	Clostridia	Firmicutes
MATFA__AA18_bin.56	348	[Eubacterium]rectale	NA	Lachnospiraceae	Clostridiales	Clostridia	Firmicutes
MATFA__AA20_bin.57	348	[Eubacterium]rectale	NA	Lachnospiraceae	Clostridiales	Clostridia	Firmicutes
MATFA__AA23_bin.15	348	[Eubacterium]rectale	NA	Lachnospiraceae	Clostridiales	Clostridia	Firmicutes
MATFA__AA28_bin.2	348	[Eubacterium]rectale	NA	Lachnospiraceae	Clostridiales	Clostridia	Firmicutes
MATFA__AA30_bin.53	348	[Eubacterium]rectale	NA	Lachnospiraceae	Clostridiales	Clostridia	Firmicutes
MATFA__AA4_bin.66	348	[Eubacterium]rectale	NA	Lachnospiraceae	Clostridiales	Clostridia	Firmicutes
MATFA__AA9_bin.4	348	[Eubacterium]rectale	NA	Lachnospiraceae	Clostridiales	Clostridia	Firmicutes
MATFA__APLV10_bin.16	348	[Eubacterium]rectale	NA	Lachnospiraceae	Clostridiales	Clostridia	Firmicutes
MATFA__APLV11_bin.14	348	[Eubacterium]rectale	NA	Lachnospiraceae	Clostridiales	Clostridia	Firmicutes
MATFA__APLV15_bin.65	348	[Eubacterium]rectale	NA	Lachnospiraceae	Clostridiales	Clostridia	Firmicutes
MATFA__APLV17_bin.49	348	[Eubacterium]rectale	NA	Lachnospiraceae	Clostridiales	Clostridia	Firmicutes
MATFA__APLV18_bin.63	348	[Eubacterium]rectale	NA	Lachnospiraceae	Clostridiales	Clostridia	Firmicutes
MATFA__APLV19_bin.15	348	[Eubacterium]rectale	NA	Lachnospiraceae	Clostridiales	Clostridia	Firmicutes
MATFA__APLV1_bin.6	348	[Eubacterium]rectale	NA	Lachnospiraceae	Clostridiales	Clostridia	Firmicutes
MATFA__APLV20_bin.45	348	[Eubacterium]rectale	NA	Lachnospiraceae	Clostridiales	Clostridia	Firmicutes
MATFA__APLV21_bin.72	348	[Eubacterium]rectale	NA	Lachnospiraceae	Clostridiales	Clostridia	Firmicutes
MATFA__APLV22_bin.34	348	[Eubacterium]rectale	NA	Lachnospiraceae	Clostridiales	Clostridia	Firmicutes
MATFA__APLV23_bin.58	348	[Eubacterium]rectale	NA	Lachnospiraceae	Clostridiales	Clostridia	Firmicutes
MATFA__APLV24_bin.38	348	[Eubacterium]rectale	NA	Lachnospiraceae	Clostridiales	Clostridia	Firmicutes
MATFA__APLV2_bin.89	348	[Eubacterium]rectale	NA	Lachnospiraceae	Clostridiales	Clostridia	Firmicutes
MATFA__APLV30_bin.20	348	[Eubacterium]rectale	NA	Lachnospiraceae	Clostridiales	Clostridia	Firmicutes
MATFA__APLV4_bin.29	348	[Eubacterium]rectale	NA	Lachnospiraceae	Clostridiales	Clostridia	Firmicutes
MATFA__APLV5_bin.43	348	[Eubacterium]rectale	NA	Lachnospiraceae	Clostridiales	Clostridia	Firmicutes
MATFA__APLV6_bin.79	348	[Eubacterium]rectale	NA	Lachnospiraceae	Clostridiales	Clostridia	Firmicutes
MATFA__APLV9_bin.53	348	[Eubacterium]rectale	NA	Lachnospiraceae	Clostridiales	Clostridia	Firmicutes
MATFA__C13_bin.14	348	[Eubacterium]rectale	NA	Lachnospiraceae	Clostridiales	Clostridia	Firmicutes
MATFA__C14_bin.22	348	[Eubacterium]rectale	NA	Lachnospiraceae	Clostridiales	Clostridia	Firmicutes
MATFA__C16_bin.67	348	[Eubacterium]rectale	NA	Lachnospiraceae	Clostridiales	Clostridia	Firmicutes
MATFA__C18_bin.44	348	[Eubacterium]rectale	NA	Lachnospiraceae	Clostridiales	Clostridia	Firmicutes
MATFA__C1_bin.70	348	[Eubacterium]rectale	NA	Lachnospiraceae	Clostridiales	Clostridia	Firmicutes
MATFA__C20_bin.57	348	[Eubacterium]rectale	NA	Lachnospiraceae	Clostridiales	Clostridia	Firmicutes
MATFA__C22_bin.23	348	[Eubacterium]rectale	NA	Lachnospiraceae	Clostridiales	Clostridia	Firmicutes
MATFA__C24_bin.26	348	[Eubacterium]rectale	NA	Lachnospiraceae	Clostridiales	Clostridia	Firmicutes
MATFA__C26_bin.54	348	[Eubacterium]rectale	NA	Lachnospiraceae	Clostridiales	Clostridia	Firmicutes
MATFA__C29_bin.3	348	[Eubacterium]rectale	NA	Lachnospiraceae	Clostridiales	Clostridia	Firmicutes
MATFA__C30_bin.31	348	[Eubacterium]rectale	NA	Lachnospiraceae	Clostridiales	Clostridia	Firmicutes
MATFA__C3_bin.50	348	[Eubacterium]rectale	NA	Lachnospiraceae	Clostridiales	Clostridia	Firmicutes
MATFA__C6_bin.55	348	[Eubacterium]rectale	NA	Lachnospiraceae	Clostridiales	Clostridia	Firmicutes
MATFA__C8_bin.82	348	[Eubacterium]rectale	NA	Lachnospiraceae	Clostridiales	Clostridia	Firmicutes
MATFA__C9_bin.52	348	[Eubacterium]rectale	NA	Lachnospiraceae	Clostridiales	Clostridia	Firmicutes
MATFA__AR11_bin.20	348	[Eubacterium]rectale	NA	Lachnospiraceae	Clostridiales	Clostridia	Firmicutes
MATFA__AR12_bin.73	348	[Eubacterium]rectale	NA	Lachnospiraceae	Clostridiales	Clostridia	Firmicutes
MATFA__AR13_bin.85	348	[Eubacterium]rectale	NA	Lachnospiraceae	Clostridiales	Clostridia	Firmicutes
MATFA__AR14_bin.53	348	[Eubacterium]rectale	NA	Lachnospiraceae	Clostridiales	Clostridia	Firmicutes
MATFA__AR15_bin.82	348	[Eubacterium]rectale	NA	Lachnospiraceae	Clostridiales	Clostridia	Firmicutes
MATFA__AR17_bin.77	348	[Eubacterium]rectale	NA	Lachnospiraceae	Clostridiales	Clostridia	Firmicutes
MATFA__AR18_bin.70	348	[Eubacterium]rectale	NA	Lachnospiraceae	Clostridiales	Clostridia	Firmicutes
MATFA__AR20_bin.54	348	[Eubacterium]rectale	NA	Lachnospiraceae	Clostridiales	Clostridia	Firmicutes
MATFA__AR23_bin.12	348	[Eubacterium]rectale	NA	Lachnospiraceae	Clostridiales	Clostridia	Firmicutes
MATFA__AR24_bin.14	348	[Eubacterium]rectale	NA	Lachnospiraceae	Clostridiales	Clostridia	Firmicutes
MATFA__AR25_bin.60	348	[Eubacterium]rectale	NA	Lachnospiraceae	Clostridiales	Clostridia	Firmicutes
MATFA__AR26_bin.46	348	[Eubacterium]rectale	NA	Lachnospiraceae	Clostridiales	Clostridia	Firmicutes
MATFA__AR29_bin.44	348	[Eubacterium]rectale	NA	Lachnospiraceae	Clostridiales	Clostridia	Firmicutes
MATFA__AR2_bin.61	348	[Eubacterium]rectale	NA	Lachnospiraceae	Clostridiales	Clostridia	Firmicutes
MATFA__AR3_bin.28	348	[Eubacterium]rectale	NA	Lachnospiraceae	Clostridiales	Clostridia	Firmicutes
MATFA__AR5_bin.1	348	[Eubacterium]rectale	NA	Lachnospiraceae	Clostridiales	Clostridia	Firmicutes
MATFA__AR6_bin.91	348	[Eubacterium]rectale	NA	Lachnospiraceae	Clostridiales	Clostridia	Firmicutes
MATFA__AR7_bin.29	348	[Eubacterium]rectale	NA	Lachnospiraceae	Clostridiales	Clostridia	Firmicutes
MATFA__AR8_bin.7	348	[Eubacterium]rectale	NA	Lachnospiraceae	Clostridiales	Clostridia	Firmicutes
MATFA__AR9_bin.15	348	[Eubacterium]rectale	NA	Lachnospiraceae	Clostridiales	Clostridia	Firmicutes
MATFA__APLV12_bin.31	324	[Eubacterium]siraeum	NA	Ruminococcaceae	Clostridiales	Clostridia	Firmicutes
MATFA__APLV13_bin.4	324	[Eubacterium]siraeum	NA	Ruminococcaceae	Clostridiales	Clostridia	Firmicutes
MATFA__C15_bin.56	324	[Eubacterium]siraeum	NA	Ruminococcaceae	Clostridiales	Clostridia	Firmicutes
MATFA__C16_bin.30	324	[Eubacterium]siraeum	NA	Ruminococcaceae	Clostridiales	Clostridia	Firmicutes
MATFA__C18_bin.58	324	[Eubacterium]siraeum	NA	Ruminococcaceae	Clostridiales	Clostridia	Firmicutes
MATFA__C3_bin.26	324	[Eubacterium]siraeum	NA	Ruminococcaceae	Clostridiales	Clostridia	Firmicutes
MATFA__AR12_bin.22	324	[Eubacterium]siraeum	NA	Ruminococcaceae	Clostridiales	Clostridia	Firmicutes
MATFA__AR13_bin.69	324	[Eubacterium]siraeum	NA	Ruminococcaceae	Clostridiales	Clostridia	Firmicutes
MATFA__AR14_bin.16	324	[Eubacterium]siraeum	NA	Ruminococcaceae	Clostridiales	Clostridia	Firmicutes
MATFA__AR20_bin.49	324	[Eubacterium]siraeum	NA	Ruminococcaceae	Clostridiales	Clostridia	Firmicutes
MATFA__AR26_bin.50	324	[Eubacterium]siraeum	NA	Ruminococcaceae	Clostridiales	Clostridia	Firmicutes
MATFA__AR28_bin.40	324	[Eubacterium]siraeum	NA	Ruminococcaceae	Clostridiales	Clostridia	Firmicutes
MATFA__AR29_bin.9	324	[Eubacterium]siraeum	NA	Ruminococcaceae	Clostridiales	Clostridia	Firmicutes
MATFA__AR30_bin.30	324	[Eubacterium]siraeum	NA	Ruminococcaceae	Clostridiales	Clostridia	Firmicutes
MATFA__AA11_bin.29	381	[Ruminococcus]gnavus	Mediterraneibacter	Lachnospiraceae	Clostridiales	Clostridia	Firmicutes
MATFA__AA17_bin.21	381	[Ruminococcus]gnavus	Mediterraneibacter	Lachnospiraceae	Clostridiales	Clostridia	Firmicutes
MATFA__AA19_bin.36	381	[Ruminococcus]gnavus	Mediterraneibacter	Lachnospiraceae	Clostridiales	Clostridia	Firmicutes
MATFA__AA1_bin.74	381	[Ruminococcus]gnavus	Mediterraneibacter	Lachnospiraceae	Clostridiales	Clostridia	Firmicutes
MATFA__AA22_bin.33	381	[Ruminococcus]gnavus	Mediterraneibacter	Lachnospiraceae	Clostridiales	Clostridia	Firmicutes
MATFA__AA24_bin.9	381	[Ruminococcus]gnavus	Mediterraneibacter	Lachnospiraceae	Clostridiales	Clostridia	Firmicutes
MATFA__AA25_bin.28	381	[Ruminococcus]gnavus	Mediterraneibacter	Lachnospiraceae	Clostridiales	Clostridia	Firmicutes
MATFA__AA26_bin.11	381	[Ruminococcus]gnavus	Mediterraneibacter	Lachnospiraceae	Clostridiales	Clostridia	Firmicutes
MATFA__AA27_bin.28	381	[Ruminococcus]gnavus	Mediterraneibacter	Lachnospiraceae	Clostridiales	Clostridia	Firmicutes
MATFA__AA8_bin.64	381	[Ruminococcus]gnavus	Mediterraneibacter	Lachnospiraceae	Clostridiales	Clostridia	Firmicutes
MATFA__AA9_bin.65	381	[Ruminococcus]gnavus	Mediterraneibacter	Lachnospiraceae	Clostridiales	Clostridia	Firmicutes
MATFA__APLV26_bin.37	381	[Ruminococcus]gnavus	Mediterraneibacter	Lachnospiraceae	Clostridiales	Clostridia	Firmicutes
MATFA__APLV6_bin.50	381	[Ruminococcus]gnavus	Mediterraneibacter	Lachnospiraceae	Clostridiales	Clostridia	Firmicutes
MATFA__C16_bin.26	381	[Ruminococcus]gnavus	Mediterraneibacter	Lachnospiraceae	Clostridiales	Clostridia	Firmicutes
MATFA__C24_bin.51	381	[Ruminococcus]gnavus	Mediterraneibacter	Lachnospiraceae	Clostridiales	Clostridia	Firmicutes
MATFA__C29_bin.7	381	[Ruminococcus]gnavus	Mediterraneibacter	Lachnospiraceae	Clostridiales	Clostridia	Firmicutes
MATFA__C4_bin.15	381	[Ruminococcus]gnavus	Mediterraneibacter	Lachnospiraceae	Clostridiales	Clostridia	Firmicutes
MATFA__C7_bin.20	381	[Ruminococcus]gnavus	Mediterraneibacter	Lachnospiraceae	Clostridiales	Clostridia	Firmicutes
MATFA__AR16_bin.15	381	[Ruminococcus]gnavus	Mediterraneibacter	Lachnospiraceae	Clostridiales	Clostridia	Firmicutes
MATFA__AR22_bin.5	381	[Ruminococcus]gnavus	Mediterraneibacter	Lachnospiraceae	Clostridiales	Clostridia	Firmicutes
MATFA__AR23_bin.2	381	[Ruminococcus]gnavus	Mediterraneibacter	Lachnospiraceae	Clostridiales	Clostridia	Firmicutes
MATFA__AR24_bin.24	381	[Ruminococcus]gnavus	Mediterraneibacter	Lachnospiraceae	Clostridiales	Clostridia	Firmicutes
MATFA__AR4_bin.23	381	[Ruminococcus]gnavus	Mediterraneibacter	Lachnospiraceae	Clostridiales	Clostridia	Firmicutes
MATFA__AR7_bin.32	381	[Ruminococcus]gnavus	Mediterraneibacter	Lachnospiraceae	Clostridiales	Clostridia	Firmicutes
MATFA__AR8_bin.37	381	[Ruminococcus]gnavus	Mediterraneibacter	Lachnospiraceae	Clostridiales	Clostridia	Firmicutes
MATFA__AR9_bin.21	381	[Ruminococcus]gnavus	Mediterraneibacter	Lachnospiraceae	Clostridiales	Clostridia	Firmicutes
MATFA__AA3_bin.26	470	[Ruminococcus]lactaris	Mediterraneibacter	Lachnospiraceae	Clostridiales	Clostridia	Firmicutes
MATFA__AA4_bin.42	470	[Ruminococcus]lactaris	Mediterraneibacter	Lachnospiraceae	Clostridiales	Clostridia	Firmicutes
MATFA__AA7_bin.66	470	[Ruminococcus]lactaris	Mediterraneibacter	Lachnospiraceae	Clostridiales	Clostridia	Firmicutes
MATFA__APLV18_bin.32	470	[Ruminococcus]lactaris	Mediterraneibacter	Lachnospiraceae	Clostridiales	Clostridia	Firmicutes
MATFA__C20_bin.65	470	[Ruminococcus]lactaris	Mediterraneibacter	Lachnospiraceae	Clostridiales	Clostridia	Firmicutes
MATFA__C29_bin.13	470	[Ruminococcus]lactaris	Mediterraneibacter	Lachnospiraceae	Clostridiales	Clostridia	Firmicutes
MATFA__C7_bin.38	470	[Ruminococcus]lactaris	Mediterraneibacter	Lachnospiraceae	Clostridiales	Clostridia	Firmicutes
MATFA__C8_bin.2	470	[Ruminococcus]lactaris	Mediterraneibacter	Lachnospiraceae	Clostridiales	Clostridia	Firmicutes
MATFA__AR10_bin.15	470	[Ruminococcus]lactaris	Mediterraneibacter	Lachnospiraceae	Clostridiales	Clostridia	Firmicutes
MATFA__AR15_bin.63	470	[Ruminococcus]lactaris	Mediterraneibacter	Lachnospiraceae	Clostridiales	Clostridia	Firmicutes
MATFA__AA11_bin.76	1220	[Ruminococcus]torques	Mediterraneibacter	Lachnospiraceae	Clostridiales	Clostridia	Firmicutes
MATFA__AA13_bin.22	1220	[Ruminococcus]torques	Mediterraneibacter	Lachnospiraceae	Clostridiales	Clostridia	Firmicutes
MATFA__AA17_bin.30	1220	[Ruminococcus]torques	Mediterraneibacter	Lachnospiraceae	Clostridiales	Clostridia	Firmicutes
MATFA__AA20_bin.10	1220	[Ruminococcus]torques	Mediterraneibacter	Lachnospiraceae	Clostridiales	Clostridia	Firmicutes
MATFA__AA21_bin.6	1220	[Ruminococcus]torques	Mediterraneibacter	Lachnospiraceae	Clostridiales	Clostridia	Firmicutes
MATFA__AA26_bin.10	1220	[Ruminococcus]torques	Mediterraneibacter	Lachnospiraceae	Clostridiales	Clostridia	Firmicutes
MATFA__AA27_bin.21	1220	[Ruminococcus]torques	Mediterraneibacter	Lachnospiraceae	Clostridiales	Clostridia	Firmicutes
MATFA__AA4_bin.9	1220	[Ruminococcus]torques	Mediterraneibacter	Lachnospiraceae	Clostridiales	Clostridia	Firmicutes
MATFA__AA6_bin.53	1220	[Ruminococcus]torques	Mediterraneibacter	Lachnospiraceae	Clostridiales	Clostridia	Firmicutes
MATFA__AA7_bin.75	1220	[Ruminococcus]torques	Mediterraneibacter	Lachnospiraceae	Clostridiales	Clostridia	Firmicutes
MATFA__APLV10_bin.28	1220	[Ruminococcus]torques	Mediterraneibacter	Lachnospiraceae	Clostridiales	Clostridia	Firmicutes
MATFA__APLV18_bin.42	1220	[Ruminococcus]torques	Mediterraneibacter	Lachnospiraceae	Clostridiales	Clostridia	Firmicutes
MATFA__APLV19_bin.9	1220	[Ruminococcus]torques	Mediterraneibacter	Lachnospiraceae	Clostridiales	Clostridia	Firmicutes
MATFA__APLV20_bin.73	1220	[Ruminococcus]torques	Mediterraneibacter	Lachnospiraceae	Clostridiales	Clostridia	Firmicutes
MATFA__APLV21_bin.59	1220	[Ruminococcus]torques	Mediterraneibacter	Lachnospiraceae	Clostridiales	Clostridia	Firmicutes
MATFA__APLV23_bin.56	1220	[Ruminococcus]torques	Mediterraneibacter	Lachnospiraceae	Clostridiales	Clostridia	Firmicutes
MATFA__APLV9_bin.73	1220	[Ruminococcus]torques	Mediterraneibacter	Lachnospiraceae	Clostridiales	Clostridia	Firmicutes
MATFA__C12_bin.5	1220	[Ruminococcus]torques	Mediterraneibacter	Lachnospiraceae	Clostridiales	Clostridia	Firmicutes
MATFA__C16_bin.55	1220	[Ruminococcus]torques	Mediterraneibacter	Lachnospiraceae	Clostridiales	Clostridia	Firmicutes
MATFA__C18_bin.28	1220	[Ruminococcus]torques	Mediterraneibacter	Lachnospiraceae	Clostridiales	Clostridia	Firmicutes
MATFA__C19_bin.15	1220	[Ruminococcus]torques	Mediterraneibacter	Lachnospiraceae	Clostridiales	Clostridia	Firmicutes
MATFA__C24_bin.59	1220	[Ruminococcus]torques	Mediterraneibacter	Lachnospiraceae	Clostridiales	Clostridia	Firmicutes
MATFA__C25_bin.44	1220	[Ruminococcus]torques	Mediterraneibacter	Lachnospiraceae	Clostridiales	Clostridia	Firmicutes
MATFA__C26_bin.38	1220	[Ruminococcus]torques	Mediterraneibacter	Lachnospiraceae	Clostridiales	Clostridia	Firmicutes
MATFA__C28_bin.22	1220	[Ruminococcus]torques	Mediterraneibacter	Lachnospiraceae	Clostridiales	Clostridia	Firmicutes
MATFA__C30_bin.49	1220	[Ruminococcus]torques	Mediterraneibacter	Lachnospiraceae	Clostridiales	Clostridia	Firmicutes
MATFA__C4_bin.12	1220	[Ruminococcus]torques	Mediterraneibacter	Lachnospiraceae	Clostridiales	Clostridia	Firmicutes
MATFA__C5_bin.6	1220	[Ruminococcus]torques	Mediterraneibacter	Lachnospiraceae	Clostridiales	Clostridia	Firmicutes
MATFA__C6_bin.59	1220	[Ruminococcus]torques	Mediterraneibacter	Lachnospiraceae	Clostridiales	Clostridia	Firmicutes
MATFA__C8_bin.38	1220	[Ruminococcus]torques	Mediterraneibacter	Lachnospiraceae	Clostridiales	Clostridia	Firmicutes
MATFA__C9_bin.69	1220	[Ruminococcus]torques	Mediterraneibacter	Lachnospiraceae	Clostridiales	Clostridia	Firmicutes
MATFA__AR12_bin.54	1220	[Ruminococcus]torques	Mediterraneibacter	Lachnospiraceae	Clostridiales	Clostridia	Firmicutes
MATFA__AR13_bin.49	1220	[Ruminococcus]torques	Mediterraneibacter	Lachnospiraceae	Clostridiales	Clostridia	Firmicutes
MATFA__AR16_bin.25	1220	[Ruminococcus]torques	Mediterraneibacter	Lachnospiraceae	Clostridiales	Clostridia	Firmicutes
MATFA__AR17_bin.54	1220	[Ruminococcus]torques	Mediterraneibacter	Lachnospiraceae	Clostridiales	Clostridia	Firmicutes
MATFA__AR18_bin.24	1220	[Ruminococcus]torques	Mediterraneibacter	Lachnospiraceae	Clostridiales	Clostridia	Firmicutes
MATFA__AR21_bin.74	1220	[Ruminococcus]torques	Mediterraneibacter	Lachnospiraceae	Clostridiales	Clostridia	Firmicutes
MATFA__AR22_bin.24	1220	[Ruminococcus]torques	Mediterraneibacter	Lachnospiraceae	Clostridiales	Clostridia	Firmicutes
MATFA__AR25_bin.83	1220	[Ruminococcus]torques	Mediterraneibacter	Lachnospiraceae	Clostridiales	Clostridia	Firmicutes
MATFA__AR26_bin.44	1220	[Ruminococcus]torques	Mediterraneibacter	Lachnospiraceae	Clostridiales	Clostridia	Firmicutes
MATFA__AR29_bin.47	1220	[Ruminococcus]torques	Mediterraneibacter	Lachnospiraceae	Clostridiales	Clostridia	Firmicutes
MATFA__AR2_bin.62	1220	[Ruminococcus]torques	Mediterraneibacter	Lachnospiraceae	Clostridiales	Clostridia	Firmicutes
MATFA__AR4_bin.37	1220	[Ruminococcus]torques	Mediterraneibacter	Lachnospiraceae	Clostridiales	Clostridia	Firmicutes
MATFA__AR6_bin.18	1220	[Ruminococcus]torques	Mediterraneibacter	Lachnospiraceae	Clostridiales	Clostridia	Firmicutes
MATFA__AR7_bin.35	1220	[Ruminococcus]torques	Mediterraneibacter	Lachnospiraceae	Clostridiales	Clostridia	Firmicutes
MATFA__AR8_bin.50	1220	[Ruminococcus]torques	Mediterraneibacter	Lachnospiraceae	Clostridiales	Clostridia	Firmicutes
MATFA__AA23_bin.101	1458	[Ruminococcus]torques	Ruminococcus	Ruminococcaceae	Clostridiales	Clostridia	Firmicutes
MATFA__AA4_bin.50	1458	[Ruminococcus]torques	Ruminococcus	Ruminococcaceae	Clostridiales	Clostridia	Firmicutes
MATFA__APLV1_bin.45	1458	[Ruminococcus]torques	Ruminococcus	Ruminococcaceae	Clostridiales	Clostridia	Firmicutes
MATFA__APLV6_bin.56	1458	[Ruminococcus]torques	Ruminococcus	Ruminococcaceae	Clostridiales	Clostridia	Firmicutes
MATFA__APLV8_bin.71	1458	[Ruminococcus]torques	Ruminococcus	Ruminococcaceae	Clostridiales	Clostridia	Firmicutes
MATFA__APLV9_bin.46	1458	[Ruminococcus]torques	Ruminococcus	Ruminococcaceae	Clostridiales	Clostridia	Firmicutes
MATFA__C14_bin.84	1458	[Ruminococcus]torques	Ruminococcus	Ruminococcaceae	Clostridiales	Clostridia	Firmicutes
MATFA__C26_bin.34	1458	[Ruminococcus]torques	Ruminococcus	Ruminococcaceae	Clostridiales	Clostridia	Firmicutes
MATFA__C30_bin.57	1458	[Ruminococcus]torques	Ruminococcus	Ruminococcaceae	Clostridiales	Clostridia	Firmicutes
MATFA__AR10_bin.46	1458	[Ruminococcus]torques	Ruminococcus	Ruminococcaceae	Clostridiales	Clostridia	Firmicutes
MATFA__AR17_bin.50	1458	[Ruminococcus]torques	Ruminococcus	Ruminococcaceae	Clostridiales	Clostridia	Firmicutes
MATFA__AR28_bin.23	1458	[Ruminococcus]torques	Ruminococcus	Ruminococcaceae	Clostridiales	Clostridia	Firmicutes
MATFA__AR8_bin.49	1458	[Ruminococcus]torques	Ruminococcus	Ruminococcaceae	Clostridiales	Clostridia	Firmicutes
MATFA__APLV8_bin.40	2936	Absielladolichum	Absiella	Erysipelotrichaceae	Erysipelotrichales	Erysipelotrichia	Firmicutes
MATFA__AA27_bin.6	301	Acidaminococcusintestini	Acidaminococcus	Acidaminococcaceae	Acidaminococcales	Negativicutes	Firmicutes
MATFA__APLV14_bin.50	301	Acidaminococcusintestini	Acidaminococcus	Acidaminococcaceae	Acidaminococcales	Negativicutes	Firmicutes
MATFA__APLV22_bin.50	301	Acidaminococcusintestini	Acidaminococcus	Acidaminococcaceae	Acidaminococcales	Negativicutes	Firmicutes
MATFA__APLV4_bin.60	301	Acidaminococcusintestini	Acidaminococcus	Acidaminococcaceae	Acidaminococcales	Negativicutes	Firmicutes
MATFA__APLV30_bin.33	224600	Actinomycesradicidentis	Actinomyces	Actinomycetaceae	Actinomycetales	Actinobacteria	Actinobacteria
MATFA__APLV3_bin.7	11400	Actinomycessp.ICM39	Actinomyces	Actinomycetaceae	Actinomycetales	Actinobacteria	Actinobacteria
MATFA__AA24_bin.27	11499	Actinomycessp.ICM47	Actinomyces	Actinomycetaceae	Actinomycetales	Actinobacteria	Actinobacteria
MATFA__AR30_bin.64	11499	Actinomycessp.ICM47	Actinomyces	Actinomycetaceae	Actinomycetales	Actinobacteria	Actinobacteria
MATFA__AA29_bin.71	9552	Actinomycessp.ICM58	Actinomyces	Actinomycetaceae	Actinomycetales	Actinobacteria	Actinobacteria
MATFA__C20_bin.25	9552	Actinomycessp.ICM58	Actinomyces	Actinomycetaceae	Actinomycetales	Actinobacteria	Actinobacteria
MATFA__C22_bin.34	9552	Actinomycessp.ICM58	Actinomyces	Actinomycetaceae	Actinomycetales	Actinobacteria	Actinobacteria
MATFA__C24_bin.84	9552	Actinomycessp.ICM58	Actinomyces	Actinomycetaceae	Actinomycetales	Actinobacteria	Actinobacteria
MATFA__AA10_bin.60	2839	Adlercreutziaequolifaciens	Adlercreutzia	Eggerthellaceae	Eggerthellales	Coriobacteriia	Actinobacteria
MATFA__AA11_bin.20	2839	Adlercreutziaequolifaciens	Adlercreutzia	Eggerthellaceae	Eggerthellales	Coriobacteriia	Actinobacteria
MATFA__AA12_bin.51	2839	Adlercreutziaequolifaciens	Adlercreutzia	Eggerthellaceae	Eggerthellales	Coriobacteriia	Actinobacteria
MATFA__AA17_bin.82	2839	Adlercreutziaequolifaciens	Adlercreutzia	Eggerthellaceae	Eggerthellales	Coriobacteriia	Actinobacteria
MATFA__AA18_bin.86	2839	Adlercreutziaequolifaciens	Adlercreutzia	Eggerthellaceae	Eggerthellales	Coriobacteriia	Actinobacteria
MATFA__AA19_bin.51	2839	Adlercreutziaequolifaciens	Adlercreutzia	Eggerthellaceae	Eggerthellales	Coriobacteriia	Actinobacteria
MATFA__AA22_bin.44	2839	Adlercreutziaequolifaciens	Adlercreutzia	Eggerthellaceae	Eggerthellales	Coriobacteriia	Actinobacteria
MATFA__AA23_bin.94	2839	Adlercreutziaequolifaciens	Adlercreutzia	Eggerthellaceae	Eggerthellales	Coriobacteriia	Actinobacteria
MATFA__AA4_bin.75	2839	Adlercreutziaequolifaciens	Adlercreutzia	Eggerthellaceae	Eggerthellales	Coriobacteriia	Actinobacteria
MATFA__APLV11_bin.68	2839	Adlercreutziaequolifaciens	Adlercreutzia	Eggerthellaceae	Eggerthellales	Coriobacteriia	Actinobacteria
MATFA__APLV19_bin.52	2839	Adlercreutziaequolifaciens	Adlercreutzia	Eggerthellaceae	Eggerthellales	Coriobacteriia	Actinobacteria
MATFA__APLV1_bin.64	2839	Adlercreutziaequolifaciens	Adlercreutzia	Eggerthellaceae	Eggerthellales	Coriobacteriia	Actinobacteria
MATFA__APLV29_bin.67	2839	Adlercreutziaequolifaciens	Adlercreutzia	Eggerthellaceae	Eggerthellales	Coriobacteriia	Actinobacteria
MATFA__APLV2_bin.65	2839	Adlercreutziaequolifaciens	Adlercreutzia	Eggerthellaceae	Eggerthellales	Coriobacteriia	Actinobacteria
MATFA__APLV30_bin.31	2839	Adlercreutziaequolifaciens	Adlercreutzia	Eggerthellaceae	Eggerthellales	Coriobacteriia	Actinobacteria
MATFA__APLV5_bin.54	2839	Adlercreutziaequolifaciens	Adlercreutzia	Eggerthellaceae	Eggerthellales	Coriobacteriia	Actinobacteria
MATFA__APLV6_bin.71	2839	Adlercreutziaequolifaciens	Adlercreutzia	Eggerthellaceae	Eggerthellales	Coriobacteriia	Actinobacteria
MATFA__C11_bin.10	2839	Adlercreutziaequolifaciens	Adlercreutzia	Eggerthellaceae	Eggerthellales	Coriobacteriia	Actinobacteria
MATFA__C12_bin.19	2839	Adlercreutziaequolifaciens	Adlercreutzia	Eggerthellaceae	Eggerthellales	Coriobacteriia	Actinobacteria
MATFA__C14_bin.12	2839	Adlercreutziaequolifaciens	Adlercreutzia	Eggerthellaceae	Eggerthellales	Coriobacteriia	Actinobacteria
MATFA__C16_bin.8	2839	Adlercreutziaequolifaciens	Adlercreutzia	Eggerthellaceae	Eggerthellales	Coriobacteriia	Actinobacteria
MATFA__C23_bin.33	2839	Adlercreutziaequolifaciens	Adlercreutzia	Eggerthellaceae	Eggerthellales	Coriobacteriia	Actinobacteria
MATFA__C30_bin.60	2839	Adlercreutziaequolifaciens	Adlercreutzia	Eggerthellaceae	Eggerthellales	Coriobacteriia	Actinobacteria
MATFA__C3_bin.19	2839	Adlercreutziaequolifaciens	Adlercreutzia	Eggerthellaceae	Eggerthellales	Coriobacteriia	Actinobacteria
MATFA__C9_bin.36	2839	Adlercreutziaequolifaciens	Adlercreutzia	Eggerthellaceae	Eggerthellales	Coriobacteriia	Actinobacteria
MATFA__AR12_bin.15	2839	Adlercreutziaequolifaciens	Adlercreutzia	Eggerthellaceae	Eggerthellales	Coriobacteriia	Actinobacteria
MATFA__AR15_bin.97	2839	Adlercreutziaequolifaciens	Adlercreutzia	Eggerthellaceae	Eggerthellales	Coriobacteriia	Actinobacteria
MATFA__AR16_bin.11	2839	Adlercreutziaequolifaciens	Adlercreutzia	Eggerthellaceae	Eggerthellales	Coriobacteriia	Actinobacteria
MATFA__AR17_bin.62	2839	Adlercreutziaequolifaciens	Adlercreutzia	Eggerthellaceae	Eggerthellales	Coriobacteriia	Actinobacteria
MATFA__AR18_bin.65	2839	Adlercreutziaequolifaciens	Adlercreutzia	Eggerthellaceae	Eggerthellales	Coriobacteriia	Actinobacteria
MATFA__AR1_bin.64	2839	Adlercreutziaequolifaciens	Adlercreutzia	Eggerthellaceae	Eggerthellales	Coriobacteriia	Actinobacteria
MATFA__AR20_bin.15	2839	Adlercreutziaequolifaciens	Adlercreutzia	Eggerthellaceae	Eggerthellales	Coriobacteriia	Actinobacteria
MATFA__AR21_bin.27	2839	Adlercreutziaequolifaciens	Adlercreutzia	Eggerthellaceae	Eggerthellales	Coriobacteriia	Actinobacteria
MATFA__AR22_bin.38	2839	Adlercreutziaequolifaciens	Adlercreutzia	Eggerthellaceae	Eggerthellales	Coriobacteriia	Actinobacteria
MATFA__AR28_bin.25	2839	Adlercreutziaequolifaciens	Adlercreutzia	Eggerthellaceae	Eggerthellales	Coriobacteriia	Actinobacteria
MATFA__AR2_bin.41	2839	Adlercreutziaequolifaciens	Adlercreutzia	Eggerthellaceae	Eggerthellales	Coriobacteriia	Actinobacteria
MATFA__AR4_bin.28	2839	Adlercreutziaequolifaciens	Adlercreutzia	Eggerthellaceae	Eggerthellales	Coriobacteriia	Actinobacteria
MATFA__AR8_bin.35	2839	Adlercreutziaequolifaciens	Adlercreutzia	Eggerthellaceae	Eggerthellales	Coriobacteriia	Actinobacteria
MATFA__AA13_bin.15	609	Agathobaculumbutyriciproducens	Butyricicoccus	Clostridiaceae	Clostridiales	Clostridia	Firmicutes
MATFA__AA1_bin.27	609	Agathobaculumbutyriciproducens	Butyricicoccus	Clostridiaceae	Clostridiales	Clostridia	Firmicutes
MATFA__AA22_bin.34	609	Agathobaculumbutyriciproducens	Butyricicoccus	Clostridiaceae	Clostridiales	Clostridia	Firmicutes
MATFA__AA23_bin.97	609	Agathobaculumbutyriciproducens	Butyricicoccus	Clostridiaceae	Clostridiales	Clostridia	Firmicutes
MATFA__AA26_bin.28	609	Agathobaculumbutyriciproducens	Butyricicoccus	Clostridiaceae	Clostridiales	Clostridia	Firmicutes
MATFA__AA27_bin.55	609	Agathobaculumbutyriciproducens	Butyricicoccus	Clostridiaceae	Clostridiales	Clostridia	Firmicutes
MATFA__AA29_bin.17	609	Agathobaculumbutyriciproducens	Butyricicoccus	Clostridiaceae	Clostridiales	Clostridia	Firmicutes
MATFA__AA4_bin.45	609	Agathobaculumbutyriciproducens	Butyricicoccus	Clostridiaceae	Clostridiales	Clostridia	Firmicutes
MATFA__AA7_bin.11	609	Agathobaculumbutyriciproducens	Butyricicoccus	Clostridiaceae	Clostridiales	Clostridia	Firmicutes
MATFA__AA9_bin.17	609	Agathobaculumbutyriciproducens	Butyricicoccus	Clostridiaceae	Clostridiales	Clostridia	Firmicutes
MATFA__APLV15_bin.16	609	Agathobaculumbutyriciproducens	Butyricicoccus	Clostridiaceae	Clostridiales	Clostridia	Firmicutes
MATFA__APLV16_bin.60	609	Agathobaculumbutyriciproducens	Butyricicoccus	Clostridiaceae	Clostridiales	Clostridia	Firmicutes
MATFA__APLV18_bin.22	609	Agathobaculumbutyriciproducens	Butyricicoccus	Clostridiaceae	Clostridiales	Clostridia	Firmicutes
MATFA__APLV1_bin.32	609	Agathobaculumbutyriciproducens	Butyricicoccus	Clostridiaceae	Clostridiales	Clostridia	Firmicutes
MATFA__APLV20_bin.72	609	Agathobaculumbutyriciproducens	Butyricicoccus	Clostridiaceae	Clostridiales	Clostridia	Firmicutes
MATFA__APLV21_bin.17	609	Agathobaculumbutyriciproducens	Butyricicoccus	Clostridiaceae	Clostridiales	Clostridia	Firmicutes
MATFA__APLV24_bin.61	609	Agathobaculumbutyriciproducens	Butyricicoccus	Clostridiaceae	Clostridiales	Clostridia	Firmicutes
MATFA__APLV27_bin.26	609	Agathobaculumbutyriciproducens	Butyricicoccus	Clostridiaceae	Clostridiales	Clostridia	Firmicutes
MATFA__APLV2_bin.61	609	Agathobaculumbutyriciproducens	Butyricicoccus	Clostridiaceae	Clostridiales	Clostridia	Firmicutes
MATFA__APLV5_bin.64	609	Agathobaculumbutyriciproducens	Butyricicoccus	Clostridiaceae	Clostridiales	Clostridia	Firmicutes
MATFA__APLV6_bin.5	609	Agathobaculumbutyriciproducens	Butyricicoccus	Clostridiaceae	Clostridiales	Clostridia	Firmicutes
MATFA__APLV9_bin.61	609	Agathobaculumbutyriciproducens	Butyricicoccus	Clostridiaceae	Clostridiales	Clostridia	Firmicutes
MATFA__C1_bin.81	609	Agathobaculumbutyriciproducens	Butyricicoccus	Clostridiaceae	Clostridiales	Clostridia	Firmicutes
MATFA__C22_bin.10	609	Agathobaculumbutyriciproducens	Butyricicoccus	Clostridiaceae	Clostridiales	Clostridia	Firmicutes
MATFA__C23_bin.46	609	Agathobaculumbutyriciproducens	Butyricicoccus	Clostridiaceae	Clostridiales	Clostridia	Firmicutes
MATFA__C25_bin.57	609	Agathobaculumbutyriciproducens	Butyricicoccus	Clostridiaceae	Clostridiales	Clostridia	Firmicutes
MATFA__C29_bin.53	609	Agathobaculumbutyriciproducens	Butyricicoccus	Clostridiaceae	Clostridiales	Clostridia	Firmicutes
MATFA__C8_bin.76	609	Agathobaculumbutyriciproducens	Butyricicoccus	Clostridiaceae	Clostridiales	Clostridia	Firmicutes
MATFA__C9_bin.26	609	Agathobaculumbutyriciproducens	Butyricicoccus	Clostridiaceae	Clostridiales	Clostridia	Firmicutes
MATFA__AR12_bin.37	609	Agathobaculumbutyriciproducens	Butyricicoccus	Clostridiaceae	Clostridiales	Clostridia	Firmicutes
MATFA__AR16_bin.64	609	Agathobaculumbutyriciproducens	Butyricicoccus	Clostridiaceae	Clostridiales	Clostridia	Firmicutes
MATFA__AR17_bin.27	609	Agathobaculumbutyriciproducens	Butyricicoccus	Clostridiaceae	Clostridiales	Clostridia	Firmicutes
MATFA__AR18_bin.69	609	Agathobaculumbutyriciproducens	Butyricicoccus	Clostridiaceae	Clostridiales	Clostridia	Firmicutes
MATFA__AR20_bin.70	609	Agathobaculumbutyriciproducens	Butyricicoccus	Clostridiaceae	Clostridiales	Clostridia	Firmicutes
MATFA__AR23_bin.16	609	Agathobaculumbutyriciproducens	Butyricicoccus	Clostridiaceae	Clostridiales	Clostridia	Firmicutes
MATFA__AR24_bin.30	609	Agathobaculumbutyriciproducens	Butyricicoccus	Clostridiaceae	Clostridiales	Clostridia	Firmicutes
MATFA__AR3_bin.8	609	Agathobaculumbutyriciproducens	Butyricicoccus	Clostridiaceae	Clostridiales	Clostridia	Firmicutes
MATFA__AR5_bin.33	609	Agathobaculumbutyriciproducens	Butyricicoccus	Clostridiaceae	Clostridiales	Clostridia	Firmicutes
MATFA__AR8_bin.91	609	Agathobaculumbutyriciproducens	Butyricicoccus	Clostridiaceae	Clostridiales	Clostridia	Firmicutes
MATFA__AA11_bin.39	367	Akkermansiamuciniphila	Akkermansia	Akkermansiaceae	Verrucomicrobiales	Verrucomicrobiae	Verrucomicrobia
MATFA__AA14_bin.57	367	Akkermansiamuciniphila	Akkermansia	Akkermansiaceae	Verrucomicrobiales	Verrucomicrobiae	Verrucomicrobia
MATFA__AA21_bin.32	367	Akkermansiamuciniphila	Akkermansia	Akkermansiaceae	Verrucomicrobiales	Verrucomicrobiae	Verrucomicrobia
MATFA__AA22_bin.19	367	Akkermansiamuciniphila	Akkermansia	Akkermansiaceae	Verrucomicrobiales	Verrucomicrobiae	Verrucomicrobia
MATFA__AA24_bin.31	367	Akkermansiamuciniphila	Akkermansia	Akkermansiaceae	Verrucomicrobiales	Verrucomicrobiae	Verrucomicrobia
MATFA__AA5_bin.7	367	Akkermansiamuciniphila	Akkermansia	Akkermansiaceae	Verrucomicrobiales	Verrucomicrobiae	Verrucomicrobia
MATFA__AA8_bin.20	367	Akkermansiamuciniphila	Akkermansia	Akkermansiaceae	Verrucomicrobiales	Verrucomicrobiae	Verrucomicrobia
MATFA__APLV15_bin.15	367	Akkermansiamuciniphila	Akkermansia	Akkermansiaceae	Verrucomicrobiales	Verrucomicrobiae	Verrucomicrobia
MATFA__APLV16_bin.59	367	Akkermansiamuciniphila	Akkermansia	Akkermansiaceae	Verrucomicrobiales	Verrucomicrobiae	Verrucomicrobia
MATFA__APLV17_bin.52	367	Akkermansiamuciniphila	Akkermansia	Akkermansiaceae	Verrucomicrobiales	Verrucomicrobiae	Verrucomicrobia
MATFA__APLV23_bin.15	367	Akkermansiamuciniphila	Akkermansia	Akkermansiaceae	Verrucomicrobiales	Verrucomicrobiae	Verrucomicrobia
MATFA__APLV29_bin.53	367	Akkermansiamuciniphila	Akkermansia	Akkermansiaceae	Verrucomicrobiales	Verrucomicrobiae	Verrucomicrobia
MATFA__APLV2_bin.33	367	Akkermansiamuciniphila	Akkermansia	Akkermansiaceae	Verrucomicrobiales	Verrucomicrobiae	Verrucomicrobia
MATFA__APLV7_bin.16	367	Akkermansiamuciniphila	Akkermansia	Akkermansiaceae	Verrucomicrobiales	Verrucomicrobiae	Verrucomicrobia
MATFA__C10_bin.29	367	Akkermansiamuciniphila	Akkermansia	Akkermansiaceae	Verrucomicrobiales	Verrucomicrobiae	Verrucomicrobia
MATFA__C11_bin.67	367	Akkermansiamuciniphila	Akkermansia	Akkermansiaceae	Verrucomicrobiales	Verrucomicrobiae	Verrucomicrobia
MATFA__C15_bin.35	367	Akkermansiamuciniphila	Akkermansia	Akkermansiaceae	Verrucomicrobiales	Verrucomicrobiae	Verrucomicrobia
MATFA__C16_bin.2	367	Akkermansiamuciniphila	Akkermansia	Akkermansiaceae	Verrucomicrobiales	Verrucomicrobiae	Verrucomicrobia
MATFA__C18_bin.63	367	Akkermansiamuciniphila	Akkermansia	Akkermansiaceae	Verrucomicrobiales	Verrucomicrobiae	Verrucomicrobia
MATFA__C19_bin.34	367	Akkermansiamuciniphila	Akkermansia	Akkermansiaceae	Verrucomicrobiales	Verrucomicrobiae	Verrucomicrobia
MATFA__C20_bin.31	367	Akkermansiamuciniphila	Akkermansia	Akkermansiaceae	Verrucomicrobiales	Verrucomicrobiae	Verrucomicrobia
MATFA__C21_bin.52	367	Akkermansiamuciniphila	Akkermansia	Akkermansiaceae	Verrucomicrobiales	Verrucomicrobiae	Verrucomicrobia
MATFA__C25_bin.49	367	Akkermansiamuciniphila	Akkermansia	Akkermansiaceae	Verrucomicrobiales	Verrucomicrobiae	Verrucomicrobia
MATFA__C26_bin.2	367	Akkermansiamuciniphila	Akkermansia	Akkermansiaceae	Verrucomicrobiales	Verrucomicrobiae	Verrucomicrobia
MATFA__C2_bin.26	367	Akkermansiamuciniphila	Akkermansia	Akkermansiaceae	Verrucomicrobiales	Verrucomicrobiae	Verrucomicrobia
MATFA__AR12_bin.20	367	Akkermansiamuciniphila	Akkermansia	Akkermansiaceae	Verrucomicrobiales	Verrucomicrobiae	Verrucomicrobia
MATFA__AR13_bin.4	367	Akkermansiamuciniphila	Akkermansia	Akkermansiaceae	Verrucomicrobiales	Verrucomicrobiae	Verrucomicrobia
MATFA__AR20_bin.36	367	Akkermansiamuciniphila	Akkermansia	Akkermansiaceae	Verrucomicrobiales	Verrucomicrobiae	Verrucomicrobia
MATFA__AR25_bin.63	367	Akkermansiamuciniphila	Akkermansia	Akkermansiaceae	Verrucomicrobiales	Verrucomicrobiae	Verrucomicrobia
MATFA__AR3_bin.15	367	Akkermansiamuciniphila	Akkermansia	Akkermansiaceae	Verrucomicrobiales	Verrucomicrobiae	Verrucomicrobia
MATFA__AR4_bin.80	367	Akkermansiamuciniphila	Akkermansia	Akkermansiaceae	Verrucomicrobiales	Verrucomicrobiae	Verrucomicrobia
MATFA__AR5_bin.19	367	Akkermansiamuciniphila	Akkermansia	Akkermansiaceae	Verrucomicrobiales	Verrucomicrobiae	Verrucomicrobia
MATFA__AR7_bin.13	367	Akkermansiamuciniphila	Akkermansia	Akkermansiaceae	Verrucomicrobiales	Verrucomicrobiae	Verrucomicrobia
MATFA__AA18_bin.37	485	Akkermansiamuciniphila	Akkermansia	Akkermansiaceae	Verrucomicrobiales	Verrucomicrobiae	Verrucomicrobia
MATFA__AA23_bin.3	485	Akkermansiamuciniphila	Akkermansia	Akkermansiaceae	Verrucomicrobiales	Verrucomicrobiae	Verrucomicrobia
MATFA__AA25_bin.50	485	Akkermansiamuciniphila	Akkermansia	Akkermansiaceae	Verrucomicrobiales	Verrucomicrobiae	Verrucomicrobia
MATFA__AA27_bin.61	485	Akkermansiamuciniphila	Akkermansia	Akkermansiaceae	Verrucomicrobiales	Verrucomicrobiae	Verrucomicrobia
MATFA__AA30_bin.8	485	Akkermansiamuciniphila	Akkermansia	Akkermansiaceae	Verrucomicrobiales	Verrucomicrobiae	Verrucomicrobia
MATFA__APLV11_bin.10	485	Akkermansiamuciniphila	Akkermansia	Akkermansiaceae	Verrucomicrobiales	Verrucomicrobiae	Verrucomicrobia
MATFA__APLV18_bin.10	485	Akkermansiamuciniphila	Akkermansia	Akkermansiaceae	Verrucomicrobiales	Verrucomicrobiae	Verrucomicrobia
MATFA__APLV5_bin.7	485	Akkermansiamuciniphila	Akkermansia	Akkermansiaceae	Verrucomicrobiales	Verrucomicrobiae	Verrucomicrobia
MATFA__C12_bin.70	485	Akkermansiamuciniphila	Akkermansia	Akkermansiaceae	Verrucomicrobiales	Verrucomicrobiae	Verrucomicrobia
MATFA__C14_bin.46	485	Akkermansiamuciniphila	Akkermansia	Akkermansiaceae	Verrucomicrobiales	Verrucomicrobiae	Verrucomicrobia
MATFA__C17_bin.28	485	Akkermansiamuciniphila	Akkermansia	Akkermansiaceae	Verrucomicrobiales	Verrucomicrobiae	Verrucomicrobia
MATFA__AR18_bin.90	485	Akkermansiamuciniphila	Akkermansia	Akkermansiaceae	Verrucomicrobiales	Verrucomicrobiae	Verrucomicrobia
MATFA__AR21_bin.24	485	Akkermansiamuciniphila	Akkermansia	Akkermansiaceae	Verrucomicrobiales	Verrucomicrobiae	Verrucomicrobia
MATFA__AR6_bin.5	485	Akkermansiamuciniphila	Akkermansia	Akkermansiaceae	Verrucomicrobiales	Verrucomicrobiae	Verrucomicrobia
MATFA__AR17_bin.12	308	Akkermansiasp.KLE1797	Akkermansia	Akkermansiaceae	Verrucomicrobiales	Verrucomicrobiae	Verrucomicrobia
MATFA__AR22_bin.40	308	Akkermansiasp.KLE1797	Akkermansia	Akkermansiaceae	Verrucomicrobiales	Verrucomicrobiae	Verrucomicrobia
MATFA__APLV15_bin.24	695	Alistipesdispar	Alistipes	Rikenellaceae	Bacteroidales	Bacteroidia	Bacteroidetes
MATFA__AR25_bin.9	695	Alistipesdispar	Alistipes	Rikenellaceae	Bacteroidales	Bacteroidia	Bacteroidetes
MATFA__AA14_bin.29	288	Alistipesfinegoldii	Alistipes	Rikenellaceae	Bacteroidales	Bacteroidia	Bacteroidetes
MATFA__AA21_bin.94	288	Alistipesfinegoldii	Alistipes	Rikenellaceae	Bacteroidales	Bacteroidia	Bacteroidetes
MATFA__AA28_bin.92	288	Alistipesfinegoldii	Alistipes	Rikenellaceae	Bacteroidales	Bacteroidia	Bacteroidetes
MATFA__APLV9_bin.49	288	Alistipesfinegoldii	Alistipes	Rikenellaceae	Bacteroidales	Bacteroidia	Bacteroidetes
MATFA__C15_bin.65	288	Alistipesfinegoldii	Alistipes	Rikenellaceae	Bacteroidales	Bacteroidia	Bacteroidetes
MATFA__C8_bin.17	288	Alistipesfinegoldii	Alistipes	Rikenellaceae	Bacteroidales	Bacteroidia	Bacteroidetes
MATFA__C3_bin.38	1605	Alistipesihumii	Alistipes	Rikenellaceae	Bacteroidales	Bacteroidia	Bacteroidetes
MATFA__C6_bin.41	1605	Alistipesihumii	Alistipes	Rikenellaceae	Bacteroidales	Bacteroidia	Bacteroidetes
MATFA__AR13_bin.13	1605	Alistipesihumii	Alistipes	Rikenellaceae	Bacteroidales	Bacteroidia	Bacteroidetes
MATFA__AR25_bin.3	1605	Alistipesihumii	Alistipes	Rikenellaceae	Bacteroidales	Bacteroidia	Bacteroidetes
MATFA__AR29_bin.72	1605	Alistipesihumii	Alistipes	Rikenellaceae	Bacteroidales	Bacteroidia	Bacteroidetes
MATFA__AR11_bin.46	1605	Alistipesihumii	Alistipes	Rikenellaceae	Bacteroidales	Bacteroidia	Bacteroidetes
MATFA__AR26_bin.45	1605	Alistipesihumii	Alistipes	Rikenellaceae	Bacteroidales	Bacteroidia	Bacteroidetes
MATFA__AR26_bin.30	405	Alistipesindistinctus	Alistipes	Rikenellaceae	Bacteroidales	Bacteroidia	Bacteroidetes
MATFA__AA20_bin.67	379	Alistipesonderdonkii	Alistipes	Rikenellaceae	Bacteroidales	Bacteroidia	Bacteroidetes
MATFA__AA23_bin.30	379	Alistipesonderdonkii	Alistipes	Rikenellaceae	Bacteroidales	Bacteroidia	Bacteroidetes
MATFA__AA30_bin.48	379	Alistipesonderdonkii	Alistipes	Rikenellaceae	Bacteroidales	Bacteroidia	Bacteroidetes
MATFA__AA4_bin.46	379	Alistipesonderdonkii	Alistipes	Rikenellaceae	Bacteroidales	Bacteroidia	Bacteroidetes
MATFA__AA7_bin.49	379	Alistipesonderdonkii	Alistipes	Rikenellaceae	Bacteroidales	Bacteroidia	Bacteroidetes
MATFA__APLV16_bin.72	379	Alistipesonderdonkii	Alistipes	Rikenellaceae	Bacteroidales	Bacteroidia	Bacteroidetes
MATFA__APLV21_bin.75	379	Alistipesonderdonkii	Alistipes	Rikenellaceae	Bacteroidales	Bacteroidia	Bacteroidetes
MATFA__APLV2_bin.20	379	Alistipesonderdonkii	Alistipes	Rikenellaceae	Bacteroidales	Bacteroidia	Bacteroidetes
MATFA__APLV4_bin.20	379	Alistipesonderdonkii	Alistipes	Rikenellaceae	Bacteroidales	Bacteroidia	Bacteroidetes
MATFA__C16_bin.40	379	Alistipesonderdonkii	Alistipes	Rikenellaceae	Bacteroidales	Bacteroidia	Bacteroidetes
MATFA__C18_bin.10	379	Alistipesonderdonkii	Alistipes	Rikenellaceae	Bacteroidales	Bacteroidia	Bacteroidetes
MATFA__C1_bin.31	379	Alistipesonderdonkii	Alistipes	Rikenellaceae	Bacteroidales	Bacteroidia	Bacteroidetes
MATFA__C3_bin.13	379	Alistipesonderdonkii	Alistipes	Rikenellaceae	Bacteroidales	Bacteroidia	Bacteroidetes
MATFA__AR12_bin.9	379	Alistipesonderdonkii	Alistipes	Rikenellaceae	Bacteroidales	Bacteroidia	Bacteroidetes
MATFA__AR13_bin.30	379	Alistipesonderdonkii	Alistipes	Rikenellaceae	Bacteroidales	Bacteroidia	Bacteroidetes
MATFA__AR14_bin.77	379	Alistipesonderdonkii	Alistipes	Rikenellaceae	Bacteroidales	Bacteroidia	Bacteroidetes
MATFA__AR1_bin.11	379	Alistipesonderdonkii	Alistipes	Rikenellaceae	Bacteroidales	Bacteroidia	Bacteroidetes
MATFA__AR26_bin.35	379	Alistipesonderdonkii	Alistipes	Rikenellaceae	Bacteroidales	Bacteroidia	Bacteroidetes
MATFA__AR27_bin.4	379	Alistipesonderdonkii	Alistipes	Rikenellaceae	Bacteroidales	Bacteroidia	Bacteroidetes
MATFA__AR4_bin.39	379	Alistipesonderdonkii	Alistipes	Rikenellaceae	Bacteroidales	Bacteroidia	Bacteroidetes
MATFA__AR6_bin.27	379	Alistipesonderdonkii	Alistipes	Rikenellaceae	Bacteroidales	Bacteroidia	Bacteroidetes
MATFA__AA14_bin.64	299	Alistipesputredinis	Alistipes	Rikenellaceae	Bacteroidales	Bacteroidia	Bacteroidetes
MATFA__AA21_bin.15	299	Alistipesputredinis	Alistipes	Rikenellaceae	Bacteroidales	Bacteroidia	Bacteroidetes
MATFA__AA23_bin.95	299	Alistipesputredinis	Alistipes	Rikenellaceae	Bacteroidales	Bacteroidia	Bacteroidetes
MATFA__AA28_bin.32	299	Alistipesputredinis	Alistipes	Rikenellaceae	Bacteroidales	Bacteroidia	Bacteroidetes
MATFA__APLV14_bin.58	299	Alistipesputredinis	Alistipes	Rikenellaceae	Bacteroidales	Bacteroidia	Bacteroidetes
MATFA__APLV15_bin.18	299	Alistipesputredinis	Alistipes	Rikenellaceae	Bacteroidales	Bacteroidia	Bacteroidetes
MATFA__APLV2_bin.99	299	Alistipesputredinis	Alistipes	Rikenellaceae	Bacteroidales	Bacteroidia	Bacteroidetes
MATFA__C14_bin.53	299	Alistipesputredinis	Alistipes	Rikenellaceae	Bacteroidales	Bacteroidia	Bacteroidetes
MATFA__C16_bin.17	299	Alistipesputredinis	Alistipes	Rikenellaceae	Bacteroidales	Bacteroidia	Bacteroidetes
MATFA__C18_bin.53	299	Alistipesputredinis	Alistipes	Rikenellaceae	Bacteroidales	Bacteroidia	Bacteroidetes
MATFA__C8_bin.28	299	Alistipesputredinis	Alistipes	Rikenellaceae	Bacteroidales	Bacteroidia	Bacteroidetes
MATFA__AR12_bin.78	299	Alistipesputredinis	Alistipes	Rikenellaceae	Bacteroidales	Bacteroidia	Bacteroidetes
MATFA__AR15_bin.23	299	Alistipesputredinis	Alistipes	Rikenellaceae	Bacteroidales	Bacteroidia	Bacteroidetes
MATFA__AR1_bin.26	299	Alistipesputredinis	Alistipes	Rikenellaceae	Bacteroidales	Bacteroidia	Bacteroidetes
MATFA__AR20_bin.65	299	Alistipesputredinis	Alistipes	Rikenellaceae	Bacteroidales	Bacteroidia	Bacteroidetes
MATFA__AR21_bin.111	299	Alistipesputredinis	Alistipes	Rikenellaceae	Bacteroidales	Bacteroidia	Bacteroidetes
MATFA__AR25_bin.66	299	Alistipesputredinis	Alistipes	Rikenellaceae	Bacteroidales	Bacteroidia	Bacteroidetes
MATFA__AR26_bin.10	299	Alistipesputredinis	Alistipes	Rikenellaceae	Bacteroidales	Bacteroidia	Bacteroidetes
MATFA__AR27_bin.67	299	Alistipesputredinis	Alistipes	Rikenellaceae	Bacteroidales	Bacteroidia	Bacteroidetes
MATFA__AR29_bin.102	299	Alistipesputredinis	Alistipes	Rikenellaceae	Bacteroidales	Bacteroidia	Bacteroidetes
MATFA__AR6_bin.85	299	Alistipesputredinis	Alistipes	Rikenellaceae	Bacteroidales	Bacteroidia	Bacteroidetes
MATFA__APLV21_bin.31	323	Alistipesshahii	Alistipes	Rikenellaceae	Bacteroidales	Bacteroidia	Bacteroidetes
MATFA__C18_bin.21	323	Alistipesshahii	Alistipes	Rikenellaceae	Bacteroidales	Bacteroidia	Bacteroidetes
MATFA__AR15_bin.108	323	Alistipesshahii	Alistipes	Rikenellaceae	Bacteroidales	Bacteroidia	Bacteroidetes
MATFA__AR29_bin.10	323	Alistipesshahii	Alistipes	Rikenellaceae	Bacteroidales	Bacteroidia	Bacteroidetes
MATFA__APLV11_bin.70	1881	Allisonellahistaminiformans	Allisonella	Veillonellaceae	Veillonellales	Negativicutes	Firmicutes
MATFA__APLV14_bin.35	1881	Allisonellahistaminiformans	Allisonella	Veillonellaceae	Veillonellales	Negativicutes	Firmicutes
MATFA__APLV22_bin.13	1881	Allisonellahistaminiformans	Allisonella	Veillonellaceae	Veillonellales	Negativicutes	Firmicutes
MATFA__AA11_bin.21	1077	Anaerobutyricumhallii	Anaerobutyricum	Lachnospiraceae	Clostridiales	Clostridia	Firmicutes
MATFA__AA12_bin.44	1077	Anaerobutyricumhallii	Anaerobutyricum	Lachnospiraceae	Clostridiales	Clostridia	Firmicutes
MATFA__AA13_bin.63	1077	Anaerobutyricumhallii	Anaerobutyricum	Lachnospiraceae	Clostridiales	Clostridia	Firmicutes
MATFA__AA18_bin.45	1077	Anaerobutyricumhallii	Anaerobutyricum	Lachnospiraceae	Clostridiales	Clostridia	Firmicutes
MATFA__AA19_bin.29	1077	Anaerobutyricumhallii	Anaerobutyricum	Lachnospiraceae	Clostridiales	Clostridia	Firmicutes
MATFA__AA1_bin.51	1077	Anaerobutyricumhallii	Anaerobutyricum	Lachnospiraceae	Clostridiales	Clostridia	Firmicutes
MATFA__AA27_bin.50	1077	Anaerobutyricumhallii	Anaerobutyricum	Lachnospiraceae	Clostridiales	Clostridia	Firmicutes
MATFA__AA5_bin.42	1077	Anaerobutyricumhallii	Anaerobutyricum	Lachnospiraceae	Clostridiales	Clostridia	Firmicutes
MATFA__AA7_bin.25	1077	Anaerobutyricumhallii	Anaerobutyricum	Lachnospiraceae	Clostridiales	Clostridia	Firmicutes
MATFA__AA8_bin.48	1077	Anaerobutyricumhallii	Anaerobutyricum	Lachnospiraceae	Clostridiales	Clostridia	Firmicutes
MATFA__APLV11_bin.46	1077	Anaerobutyricumhallii	Anaerobutyricum	Lachnospiraceae	Clostridiales	Clostridia	Firmicutes
MATFA__APLV14_bin.10	1077	Anaerobutyricumhallii	Anaerobutyricum	Lachnospiraceae	Clostridiales	Clostridia	Firmicutes
MATFA__APLV19_bin.78	1077	Anaerobutyricumhallii	Anaerobutyricum	Lachnospiraceae	Clostridiales	Clostridia	Firmicutes
MATFA__APLV20_bin.85	1077	Anaerobutyricumhallii	Anaerobutyricum	Lachnospiraceae	Clostridiales	Clostridia	Firmicutes
MATFA__APLV30_bin.23	1077	Anaerobutyricumhallii	Anaerobutyricum	Lachnospiraceae	Clostridiales	Clostridia	Firmicutes
MATFA__C23_bin.42	1077	Anaerobutyricumhallii	Anaerobutyricum	Lachnospiraceae	Clostridiales	Clostridia	Firmicutes
MATFA__C9_bin.77	1077	Anaerobutyricumhallii	Anaerobutyricum	Lachnospiraceae	Clostridiales	Clostridia	Firmicutes
MATFA__AR10_bin.48	1077	Anaerobutyricumhallii	Anaerobutyricum	Lachnospiraceae	Clostridiales	Clostridia	Firmicutes
MATFA__AR18_bin.55	1077	Anaerobutyricumhallii	Anaerobutyricum	Lachnospiraceae	Clostridiales	Clostridia	Firmicutes
MATFA__AR23_bin.38	1077	Anaerobutyricumhallii	Anaerobutyricum	Lachnospiraceae	Clostridiales	Clostridia	Firmicutes
MATFA__AR24_bin.20	1077	Anaerobutyricumhallii	Anaerobutyricum	Lachnospiraceae	Clostridiales	Clostridia	Firmicutes
MATFA__AR28_bin.48	1077	Anaerobutyricumhallii	Anaerobutyricum	Lachnospiraceae	Clostridiales	Clostridia	Firmicutes
MATFA__AR2_bin.30	1077	Anaerobutyricumhallii	Anaerobutyricum	Lachnospiraceae	Clostridiales	Clostridia	Firmicutes
MATFA__AR30_bin.28	1077	Anaerobutyricumhallii	Anaerobutyricum	Lachnospiraceae	Clostridiales	Clostridia	Firmicutes
MATFA__AR4_bin.9	1077	Anaerobutyricumhallii	Anaerobutyricum	Lachnospiraceae	Clostridiales	Clostridia	Firmicutes
MATFA__AR7_bin.9	1077	Anaerobutyricumhallii	Anaerobutyricum	Lachnospiraceae	Clostridiales	Clostridia	Firmicutes
MATFA__AR9_bin.28	1077	Anaerobutyricumhallii	Anaerobutyricum	Lachnospiraceae	Clostridiales	Clostridia	Firmicutes
MATFA__AA18_bin.52	2542	Anaerobutyricumsoehngenii	Anaerobutyricum	Lachnospiraceae	Clostridiales	Clostridia	Firmicutes
MATFA__AA28_bin.50	2542	Anaerobutyricumsoehngenii	Anaerobutyricum	Lachnospiraceae	Clostridiales	Clostridia	Firmicutes
MATFA__AA5_bin.39	2542	Anaerobutyricumsoehngenii	Anaerobutyricum	Lachnospiraceae	Clostridiales	Clostridia	Firmicutes
MATFA__APLV23_bin.80	2542	Anaerobutyricumsoehngenii	Anaerobutyricum	Lachnospiraceae	Clostridiales	Clostridia	Firmicutes
MATFA__APLV30_bin.26	2542	Anaerobutyricumsoehngenii	Anaerobutyricum	Lachnospiraceae	Clostridiales	Clostridia	Firmicutes
MATFA__APLV9_bin.25	2542	Anaerobutyricumsoehngenii	Anaerobutyricum	Lachnospiraceae	Clostridiales	Clostridia	Firmicutes
MATFA__C12_bin.26	2542	Anaerobutyricumsoehngenii	Anaerobutyricum	Lachnospiraceae	Clostridiales	Clostridia	Firmicutes
MATFA__C7_bin.19	2542	Anaerobutyricumsoehngenii	Anaerobutyricum	Lachnospiraceae	Clostridiales	Clostridia	Firmicutes
MATFA__AR22_bin.2	2542	Anaerobutyricumsoehngenii	Anaerobutyricum	Lachnospiraceae	Clostridiales	Clostridia	Firmicutes
MATFA__AA8_bin.65	2534	Anaeroglobusgeminatus	Anaeroglobus	Veillonellaceae	Veillonellales	Negativicutes	Firmicutes
MATFA__APLV10_bin.3	2534	Anaeroglobusgeminatus	Anaeroglobus	Veillonellaceae	Veillonellales	Negativicutes	Firmicutes
MATFA__AA14_bin.23	11397	Anaeromassilibacillussp.An250	Anaeromassilibacillus	Ruminococcaceae	Clostridiales	Clostridia	Firmicutes
MATFA__AA23_bin.27	11397	Anaeromassilibacillussp.An250	Anaeromassilibacillus	Ruminococcaceae	Clostridiales	Clostridia	Firmicutes
MATFA__APLV15_bin.10	11397	Anaeromassilibacillussp.An250	Anaeromassilibacillus	Ruminococcaceae	Clostridiales	Clostridia	Firmicutes
MATFA__APLV28_bin.17	11397	Anaeromassilibacillussp.An250	Anaeromassilibacillus	Ruminococcaceae	Clostridiales	Clostridia	Firmicutes
MATFA__APLV29_bin.36	11397	Anaeromassilibacillussp.An250	Anaeromassilibacillus	Ruminococcaceae	Clostridiales	Clostridia	Firmicutes
MATFA__APLV2_bin.26	11397	Anaeromassilibacillussp.An250	Anaeromassilibacillus	Ruminococcaceae	Clostridiales	Clostridia	Firmicutes
MATFA__APLV22_bin.51	1227	Anaerostipescaccae	Anaerostipes	Lachnospiraceae	Clostridiales	Clostridia	Firmicutes
MATFA__AA10_bin.45	291	Anaerostipeshadrus	Anaerostipes	Lachnospiraceae	Clostridiales	Clostridia	Firmicutes
MATFA__AA12_bin.13	291	Anaerostipeshadrus	Anaerostipes	Lachnospiraceae	Clostridiales	Clostridia	Firmicutes
MATFA__AA13_bin.21	291	Anaerostipeshadrus	Anaerostipes	Lachnospiraceae	Clostridiales	Clostridia	Firmicutes
MATFA__AA14_bin.60	291	Anaerostipeshadrus	Anaerostipes	Lachnospiraceae	Clostridiales	Clostridia	Firmicutes
MATFA__AA18_bin.74	291	Anaerostipeshadrus	Anaerostipes	Lachnospiraceae	Clostridiales	Clostridia	Firmicutes
MATFA__AA1_bin.16	291	Anaerostipeshadrus	Anaerostipes	Lachnospiraceae	Clostridiales	Clostridia	Firmicutes
MATFA__AA20_bin.50	291	Anaerostipeshadrus	Anaerostipes	Lachnospiraceae	Clostridiales	Clostridia	Firmicutes
MATFA__AA22_bin.76	291	Anaerostipeshadrus	Anaerostipes	Lachnospiraceae	Clostridiales	Clostridia	Firmicutes
MATFA__AA23_bin.70	291	Anaerostipeshadrus	Anaerostipes	Lachnospiraceae	Clostridiales	Clostridia	Firmicutes
MATFA__AA26_bin.4	291	Anaerostipeshadrus	Anaerostipes	Lachnospiraceae	Clostridiales	Clostridia	Firmicutes
MATFA__AA29_bin.57	291	Anaerostipeshadrus	Anaerostipes	Lachnospiraceae	Clostridiales	Clostridia	Firmicutes
MATFA__AA3_bin.33	291	Anaerostipeshadrus	Anaerostipes	Lachnospiraceae	Clostridiales	Clostridia	Firmicutes
MATFA__AA4_bin.85	291	Anaerostipeshadrus	Anaerostipes	Lachnospiraceae	Clostridiales	Clostridia	Firmicutes
MATFA__AA5_bin.36	291	Anaerostipeshadrus	Anaerostipes	Lachnospiraceae	Clostridiales	Clostridia	Firmicutes
MATFA__AA7_bin.55	291	Anaerostipeshadrus	Anaerostipes	Lachnospiraceae	Clostridiales	Clostridia	Firmicutes
MATFA__AA8_bin.32	291	Anaerostipeshadrus	Anaerostipes	Lachnospiraceae	Clostridiales	Clostridia	Firmicutes
MATFA__APLV11_bin.67	291	Anaerostipeshadrus	Anaerostipes	Lachnospiraceae	Clostridiales	Clostridia	Firmicutes
MATFA__APLV15_bin.17	291	Anaerostipeshadrus	Anaerostipes	Lachnospiraceae	Clostridiales	Clostridia	Firmicutes
MATFA__APLV16_bin.58	291	Anaerostipeshadrus	Anaerostipes	Lachnospiraceae	Clostridiales	Clostridia	Firmicutes
MATFA__APLV21_bin.34	291	Anaerostipeshadrus	Anaerostipes	Lachnospiraceae	Clostridiales	Clostridia	Firmicutes
MATFA__APLV24_bin.9	291	Anaerostipeshadrus	Anaerostipes	Lachnospiraceae	Clostridiales	Clostridia	Firmicutes
MATFA__APLV27_bin.27	291	Anaerostipeshadrus	Anaerostipes	Lachnospiraceae	Clostridiales	Clostridia	Firmicutes
MATFA__APLV29_bin.61	291	Anaerostipeshadrus	Anaerostipes	Lachnospiraceae	Clostridiales	Clostridia	Firmicutes
MATFA__APLV2_bin.52	291	Anaerostipeshadrus	Anaerostipes	Lachnospiraceae	Clostridiales	Clostridia	Firmicutes
MATFA__APLV30_bin.19	291	Anaerostipeshadrus	Anaerostipes	Lachnospiraceae	Clostridiales	Clostridia	Firmicutes
MATFA__APLV5_bin.19	291	Anaerostipeshadrus	Anaerostipes	Lachnospiraceae	Clostridiales	Clostridia	Firmicutes
MATFA__APLV6_bin.21	291	Anaerostipeshadrus	Anaerostipes	Lachnospiraceae	Clostridiales	Clostridia	Firmicutes
MATFA__APLV8_bin.24	291	Anaerostipeshadrus	Anaerostipes	Lachnospiraceae	Clostridiales	Clostridia	Firmicutes
MATFA__C11_bin.23	291	Anaerostipeshadrus	Anaerostipes	Lachnospiraceae	Clostridiales	Clostridia	Firmicutes
MATFA__C12_bin.18	291	Anaerostipeshadrus	Anaerostipes	Lachnospiraceae	Clostridiales	Clostridia	Firmicutes
MATFA__C15_bin.30	291	Anaerostipeshadrus	Anaerostipes	Lachnospiraceae	Clostridiales	Clostridia	Firmicutes
MATFA__C16_bin.1	291	Anaerostipeshadrus	Anaerostipes	Lachnospiraceae	Clostridiales	Clostridia	Firmicutes
MATFA__C18_bin.60	291	Anaerostipeshadrus	Anaerostipes	Lachnospiraceae	Clostridiales	Clostridia	Firmicutes
MATFA__C20_bin.39	291	Anaerostipeshadrus	Anaerostipes	Lachnospiraceae	Clostridiales	Clostridia	Firmicutes
MATFA__C22_bin.52	291	Anaerostipeshadrus	Anaerostipes	Lachnospiraceae	Clostridiales	Clostridia	Firmicutes
MATFA__C24_bin.39	291	Anaerostipeshadrus	Anaerostipes	Lachnospiraceae	Clostridiales	Clostridia	Firmicutes
MATFA__C25_bin.48	291	Anaerostipeshadrus	Anaerostipes	Lachnospiraceae	Clostridiales	Clostridia	Firmicutes
MATFA__C26_bin.9	291	Anaerostipeshadrus	Anaerostipes	Lachnospiraceae	Clostridiales	Clostridia	Firmicutes
MATFA__C29_bin.29	291	Anaerostipeshadrus	Anaerostipes	Lachnospiraceae	Clostridiales	Clostridia	Firmicutes
MATFA__C2_bin.10	291	Anaerostipeshadrus	Anaerostipes	Lachnospiraceae	Clostridiales	Clostridia	Firmicutes
MATFA__C30_bin.23	291	Anaerostipeshadrus	Anaerostipes	Lachnospiraceae	Clostridiales	Clostridia	Firmicutes
MATFA__C3_bin.45	291	Anaerostipeshadrus	Anaerostipes	Lachnospiraceae	Clostridiales	Clostridia	Firmicutes
MATFA__C3_bin.59	291	Anaerostipeshadrus	Anaerostipes	Lachnospiraceae	Clostridiales	Clostridia	Firmicutes
MATFA__C4_bin.56	291	Anaerostipeshadrus	Anaerostipes	Lachnospiraceae	Clostridiales	Clostridia	Firmicutes
MATFA__C5_bin.67	291	Anaerostipeshadrus	Anaerostipes	Lachnospiraceae	Clostridiales	Clostridia	Firmicutes
MATFA__C8_bin.104	291	Anaerostipeshadrus	Anaerostipes	Lachnospiraceae	Clostridiales	Clostridia	Firmicutes
MATFA__AR10_bin.36	291	Anaerostipeshadrus	Anaerostipes	Lachnospiraceae	Clostridiales	Clostridia	Firmicutes
MATFA__AR13_bin.101	291	Anaerostipeshadrus	Anaerostipes	Lachnospiraceae	Clostridiales	Clostridia	Firmicutes
MATFA__AR14_bin.41	291	Anaerostipeshadrus	Anaerostipes	Lachnospiraceae	Clostridiales	Clostridia	Firmicutes
MATFA__AR16_bin.63	291	Anaerostipeshadrus	Anaerostipes	Lachnospiraceae	Clostridiales	Clostridia	Firmicutes
MATFA__AR18_bin.10	291	Anaerostipeshadrus	Anaerostipes	Lachnospiraceae	Clostridiales	Clostridia	Firmicutes
MATFA__AR1_bin.38	291	Anaerostipeshadrus	Anaerostipes	Lachnospiraceae	Clostridiales	Clostridia	Firmicutes
MATFA__AR20_bin.4	291	Anaerostipeshadrus	Anaerostipes	Lachnospiraceae	Clostridiales	Clostridia	Firmicutes
MATFA__AR21_bin.86	291	Anaerostipeshadrus	Anaerostipes	Lachnospiraceae	Clostridiales	Clostridia	Firmicutes
MATFA__AR23_bin.26	291	Anaerostipeshadrus	Anaerostipes	Lachnospiraceae	Clostridiales	Clostridia	Firmicutes
MATFA__AR24_bin.44	291	Anaerostipeshadrus	Anaerostipes	Lachnospiraceae	Clostridiales	Clostridia	Firmicutes
MATFA__AR25_bin.52	291	Anaerostipeshadrus	Anaerostipes	Lachnospiraceae	Clostridiales	Clostridia	Firmicutes
MATFA__AR27_bin.61	291	Anaerostipeshadrus	Anaerostipes	Lachnospiraceae	Clostridiales	Clostridia	Firmicutes
MATFA__AR28_bin.35	291	Anaerostipeshadrus	Anaerostipes	Lachnospiraceae	Clostridiales	Clostridia	Firmicutes
MATFA__AR28_bin.47	291	Anaerostipeshadrus	Anaerostipes	Lachnospiraceae	Clostridiales	Clostridia	Firmicutes
MATFA__AR29_bin.32	291	Anaerostipeshadrus	Anaerostipes	Lachnospiraceae	Clostridiales	Clostridia	Firmicutes
MATFA__AR2_bin.32	291	Anaerostipeshadrus	Anaerostipes	Lachnospiraceae	Clostridiales	Clostridia	Firmicutes
MATFA__AR30_bin.24	291	Anaerostipeshadrus	Anaerostipes	Lachnospiraceae	Clostridiales	Clostridia	Firmicutes
MATFA__AR3_bin.3	291	Anaerostipeshadrus	Anaerostipes	Lachnospiraceae	Clostridiales	Clostridia	Firmicutes
MATFA__AR4_bin.58	291	Anaerostipeshadrus	Anaerostipes	Lachnospiraceae	Clostridiales	Clostridia	Firmicutes
MATFA__AR5_bin.54	291	Anaerostipeshadrus	Anaerostipes	Lachnospiraceae	Clostridiales	Clostridia	Firmicutes
MATFA__AR6_bin.47	291	Anaerostipeshadrus	Anaerostipes	Lachnospiraceae	Clostridiales	Clostridia	Firmicutes
MATFA__AR8_bin.15	291	Anaerostipeshadrus	Anaerostipes	Lachnospiraceae	Clostridiales	Clostridia	Firmicutes
MATFA__AR9_bin.57	291	Anaerostipeshadrus	Anaerostipes	Lachnospiraceae	Clostridiales	Clostridia	Firmicutes
MATFA__APLV10_bin.46	779	Anaerostipeshadrus	Anaerostipes	Lachnospiraceae	Clostridiales	Clostridia	Firmicutes
MATFA__APLV17_bin.25	779	Anaerostipeshadrus	Anaerostipes	Lachnospiraceae	Clostridiales	Clostridia	Firmicutes
MATFA__APLV23_bin.51	779	Anaerostipeshadrus	Anaerostipes	Lachnospiraceae	Clostridiales	Clostridia	Firmicutes
MATFA__APLV9_bin.24	779	Anaerostipeshadrus	Anaerostipes	Lachnospiraceae	Clostridiales	Clostridia	Firmicutes
MATFA__AR11_bin.41	779	Anaerostipeshadrus	Anaerostipes	Lachnospiraceae	Clostridiales	Clostridia	Firmicutes
MATFA__APLV28_bin.30	16535	Anaerotignumlactatifermentans	Anaerotignum	Lachnospiraceae	Clostridiales	Clostridia	Firmicutes
MATFA__AR22_bin.13	16535	Anaerotignumlactatifermentans	Anaerotignum	Lachnospiraceae	Clostridiales	Clostridia	Firmicutes
MATFA__AA17_bin.51	1409	bacteriumLF-3	Coprobacillus	Erysipelotrichaceae	Erysipelotrichales	Erysipelotrichia	Firmicutes
MATFA__AA18_bin.39	1409	bacteriumLF-3	Coprobacillus	Erysipelotrichaceae	Erysipelotrichales	Erysipelotrichia	Firmicutes
MATFA__AA1_bin.37	1409	bacteriumLF-3	Coprobacillus	Erysipelotrichaceae	Erysipelotrichales	Erysipelotrichia	Firmicutes
MATFA__AA22_bin.46	1409	bacteriumLF-3	Coprobacillus	Erysipelotrichaceae	Erysipelotrichales	Erysipelotrichia	Firmicutes
MATFA__AA23_bin.90	1409	bacteriumLF-3	Coprobacillus	Erysipelotrichaceae	Erysipelotrichales	Erysipelotrichia	Firmicutes
MATFA__AA28_bin.51	1409	bacteriumLF-3	Coprobacillus	Erysipelotrichaceae	Erysipelotrichales	Erysipelotrichia	Firmicutes
MATFA__AA29_bin.4	1409	bacteriumLF-3	Coprobacillus	Erysipelotrichaceae	Erysipelotrichales	Erysipelotrichia	Firmicutes
MATFA__AA30_bin.87	1409	bacteriumLF-3	Coprobacillus	Erysipelotrichaceae	Erysipelotrichales	Erysipelotrichia	Firmicutes
MATFA__AA4_bin.7	1409	bacteriumLF-3	Coprobacillus	Erysipelotrichaceae	Erysipelotrichales	Erysipelotrichia	Firmicutes
MATFA__AA7_bin.54	1409	bacteriumLF-3	Coprobacillus	Erysipelotrichaceae	Erysipelotrichales	Erysipelotrichia	Firmicutes
MATFA__APLV15_bin.32	1409	bacteriumLF-3	Coprobacillus	Erysipelotrichaceae	Erysipelotrichales	Erysipelotrichia	Firmicutes
MATFA__APLV17_bin.39	1409	bacteriumLF-3	Coprobacillus	Erysipelotrichaceae	Erysipelotrichales	Erysipelotrichia	Firmicutes
MATFA__APLV19_bin.55	1409	bacteriumLF-3	Coprobacillus	Erysipelotrichaceae	Erysipelotrichales	Erysipelotrichia	Firmicutes
MATFA__APLV5_bin.62	1409	bacteriumLF-3	Coprobacillus	Erysipelotrichaceae	Erysipelotrichales	Erysipelotrichia	Firmicutes
MATFA__APLV9_bin.67	1409	bacteriumLF-3	Coprobacillus	Erysipelotrichaceae	Erysipelotrichales	Erysipelotrichia	Firmicutes
MATFA__C15_bin.17	1409	bacteriumLF-3	Coprobacillus	Erysipelotrichaceae	Erysipelotrichales	Erysipelotrichia	Firmicutes
MATFA__C25_bin.3	1409	bacteriumLF-3	Coprobacillus	Erysipelotrichaceae	Erysipelotrichales	Erysipelotrichia	Firmicutes
MATFA__C26_bin.1	1409	bacteriumLF-3	Coprobacillus	Erysipelotrichaceae	Erysipelotrichales	Erysipelotrichia	Firmicutes
MATFA__C2_bin.13	1409	bacteriumLF-3	Coprobacillus	Erysipelotrichaceae	Erysipelotrichales	Erysipelotrichia	Firmicutes
MATFA__C8_bin.7	1409	bacteriumLF-3	Coprobacillus	Erysipelotrichaceae	Erysipelotrichales	Erysipelotrichia	Firmicutes
MATFA__AR18_bin.35	1409	bacteriumLF-3	Coprobacillus	Erysipelotrichaceae	Erysipelotrichales	Erysipelotrichia	Firmicutes
MATFA__AR29_bin.80	1409	bacteriumLF-3	Coprobacillus	Erysipelotrichaceae	Erysipelotrichales	Erysipelotrichia	Firmicutes
MATFA__AR30_bin.48	1409	bacteriumLF-3	Coprobacillus	Erysipelotrichaceae	Erysipelotrichales	Erysipelotrichia	Firmicutes
MATFA__AR3_bin.33	1409	bacteriumLF-3	Coprobacillus	Erysipelotrichaceae	Erysipelotrichales	Erysipelotrichia	Firmicutes
MATFA__AR8_bin.61	1409	bacteriumLF-3	Coprobacillus	Erysipelotrichaceae	Erysipelotrichales	Erysipelotrichia	Firmicutes
MATFA__APLV10_bin.47	7439	bacteriumOL-1	Olsenella	Atopobiaceae	Coriobacteriales	Coriobacteriia	Actinobacteria
MATFA__APLV11_bin.44	7439	bacteriumOL-1	Olsenella	Atopobiaceae	Coriobacteriales	Coriobacteriia	Actinobacteria
MATFA__AA23_bin.98	57519	Bacteroidaceaebacterium	NA	Bacteroidaceae	Bacteroidales	Bacteroidia	Bacteroidetes
MATFA__AA7_bin.26	57519	Bacteroidaceaebacterium	NA	Bacteroidaceae	Bacteroidales	Bacteroidia	Bacteroidetes
MATFA__AA28_bin.88	1058	Bacteroidescaccae	Bacteroides	Bacteroidaceae	Bacteroidales	Bacteroidia	Bacteroidetes
MATFA__APLV11_bin.80	1058	Bacteroidescaccae	Bacteroides	Bacteroidaceae	Bacteroidales	Bacteroidia	Bacteroidetes
MATFA__APLV18_bin.6	1058	Bacteroidescaccae	Bacteroides	Bacteroidaceae	Bacteroidales	Bacteroidia	Bacteroidetes
MATFA__APLV2_bin.37	1058	Bacteroidescaccae	Bacteroides	Bacteroidaceae	Bacteroidales	Bacteroidia	Bacteroidetes
MATFA__APLV9_bin.10	1058	Bacteroidescaccae	Bacteroides	Bacteroidaceae	Bacteroidales	Bacteroidia	Bacteroidetes
MATFA__C11_bin.45	1058	Bacteroidescaccae	Bacteroides	Bacteroidaceae	Bacteroidales	Bacteroidia	Bacteroidetes
MATFA__C18_bin.17	1058	Bacteroidescaccae	Bacteroides	Bacteroidaceae	Bacteroidales	Bacteroidia	Bacteroidetes
MATFA__C4_bin.22	1058	Bacteroidescaccae	Bacteroides	Bacteroidaceae	Bacteroidales	Bacteroidia	Bacteroidetes
MATFA__AR18_bin.83	1058	Bacteroidescaccae	Bacteroides	Bacteroidaceae	Bacteroidales	Bacteroidia	Bacteroidetes
MATFA__AR21_bin.41	1058	Bacteroidescaccae	Bacteroides	Bacteroidaceae	Bacteroidales	Bacteroidia	Bacteroidetes
MATFA__AR7_bin.42	1058	Bacteroidescaccae	Bacteroides	Bacteroidaceae	Bacteroidales	Bacteroidia	Bacteroidetes
MATFA__APLV21_bin.33	542	Bacteroidescellulosilyticus	Bacteroides	Bacteroidaceae	Bacteroidales	Bacteroidia	Bacteroidetes
MATFA__AA21_bin.84	734	Bacteroidescoprocola	Bacteroides	Bacteroidaceae	Bacteroidales	Bacteroidia	Bacteroidetes
MATFA__AA24_bin.24	734	Bacteroidescoprocola	Bacteroides	Bacteroidaceae	Bacteroidales	Bacteroidia	Bacteroidetes
MATFA__AR13_bin.90	734	Bacteroidescoprocola	Bacteroides	Bacteroidaceae	Bacteroidales	Bacteroidia	Bacteroidetes
MATFA__AR3_bin.1	734	Bacteroidescoprocola	Bacteroides	Bacteroidaceae	Bacteroidales	Bacteroidia	Bacteroidetes
MATFA__AA27_bin.30	963	Bacteroideseggerthii	Bacteroides	Bacteroidaceae	Bacteroidales	Bacteroidia	Bacteroidetes
MATFA__C16_bin.24	963	Bacteroideseggerthii	Bacteroides	Bacteroidaceae	Bacteroidales	Bacteroidia	Bacteroidetes
MATFA__AA21_bin.59	400	Bacteroidesfragilis	Bacteroides	Bacteroidaceae	Bacteroidales	Bacteroidia	Bacteroidetes
MATFA__AA28_bin.68	400	Bacteroidesfragilis	Bacteroides	Bacteroidaceae	Bacteroidales	Bacteroidia	Bacteroidetes
MATFA__AA2_bin.33	400	Bacteroidesfragilis	Bacteroides	Bacteroidaceae	Bacteroidales	Bacteroidia	Bacteroidetes
MATFA__AA30_bin.62	400	Bacteroidesfragilis	Bacteroides	Bacteroidaceae	Bacteroidales	Bacteroidia	Bacteroidetes
MATFA__AA5_bin.50	400	Bacteroidesfragilis	Bacteroides	Bacteroidaceae	Bacteroidales	Bacteroidia	Bacteroidetes
MATFA__APLV7_bin.25	400	Bacteroidesfragilis	Bacteroides	Bacteroidaceae	Bacteroidales	Bacteroidia	Bacteroidetes
MATFA__C14_bin.76	400	Bacteroidesfragilis	Bacteroides	Bacteroidaceae	Bacteroidales	Bacteroidia	Bacteroidetes
MATFA__C1_bin.23	400	Bacteroidesfragilis	Bacteroides	Bacteroidaceae	Bacteroidales	Bacteroidia	Bacteroidetes
MATFA__C24_bin.50	400	Bacteroidesfragilis	Bacteroides	Bacteroidaceae	Bacteroidales	Bacteroidia	Bacteroidetes
MATFA__AR20_bin.79	400	Bacteroidesfragilis	Bacteroides	Bacteroidaceae	Bacteroidales	Bacteroidia	Bacteroidetes
MATFA__AR28_bin.18	400	Bacteroidesfragilis	Bacteroides	Bacteroidaceae	Bacteroidales	Bacteroidia	Bacteroidetes
MATFA__AR4_bin.2	400	Bacteroidesfragilis	Bacteroides	Bacteroidaceae	Bacteroidales	Bacteroidia	Bacteroidetes
MATFA__C15_bin.8	930	Bacteroidesfragilis	Bacteroides	Bacteroidaceae	Bacteroidales	Bacteroidia	Bacteroidetes
MATFA__AR13_bin.21	930	Bacteroidesfragilis	Bacteroides	Bacteroidaceae	Bacteroidales	Bacteroidia	Bacteroidetes
MATFA__AR14_bin.50	930	Bacteroidesfragilis	Bacteroides	Bacteroidaceae	Bacteroidales	Bacteroidia	Bacteroidetes
MATFA__AR26_bin.69	930	Bacteroidesfragilis	Bacteroides	Bacteroidaceae	Bacteroidales	Bacteroidia	Bacteroidetes
MATFA__AR6_bin.43	930	Bacteroidesfragilis	Bacteroides	Bacteroidaceae	Bacteroidales	Bacteroidia	Bacteroidetes
MATFA__APLV28_bin.22	827	Bacteroidesintestinalis	Bacteroides	Bacteroidaceae	Bacteroidales	Bacteroidia	Bacteroidetes
MATFA__APLV28_bin.22	1133	Bacteroidesintestinalis	Bacteroides	Bacteroidaceae	Bacteroidales	Bacteroidia	Bacteroidetes
MATFA__AR6_bin.70	1065	Bacteroidesmassiliensis	Bacteroides	Bacteroidaceae	Bacteroidales	Bacteroidia	Bacteroidetes
MATFA__APLV11_bin.15	1319	Bacteroidesplebeius	Bacteroides	Bacteroidaceae	Bacteroidales	Bacteroidia	Bacteroidetes
MATFA__APLV15_bin.31	1319	Bacteroidesplebeius	Bacteroides	Bacteroidaceae	Bacteroidales	Bacteroidia	Bacteroidetes
MATFA__C18_bin.3	1319	Bacteroidesplebeius	Bacteroides	Bacteroidaceae	Bacteroidales	Bacteroidia	Bacteroidetes
MATFA__AR13_bin.46	1319	Bacteroidesplebeius	Bacteroides	Bacteroidaceae	Bacteroidales	Bacteroidia	Bacteroidetes
MATFA__AR25_bin.30	1319	Bacteroidesplebeius	Bacteroides	Bacteroidaceae	Bacteroidales	Bacteroidia	Bacteroidetes
MATFA__AR29_bin.84	1319	Bacteroidesplebeius	Bacteroides	Bacteroidaceae	Bacteroidales	Bacteroidia	Bacteroidetes
MATFA__AR3_bin.37	1319	Bacteroidesplebeius	Bacteroides	Bacteroidaceae	Bacteroidales	Bacteroidia	Bacteroidetes
MATFA__C8_bin.12	3496	Bacteroidessalyersiae	Bacteroides	Bacteroidaceae	Bacteroidales	Bacteroidia	Bacteroidetes
MATFA__AA26_bin.37	1345	Bacteroidesstercoris	Bacteroides	Bacteroidaceae	Bacteroidales	Bacteroidia	Bacteroidetes
MATFA__C6_bin.15	1345	Bacteroidesstercoris	Bacteroides	Bacteroidaceae	Bacteroidales	Bacteroidia	Bacteroidetes
MATFA__AR12_bin.81	1345	Bacteroidesstercoris	Bacteroides	Bacteroidaceae	Bacteroidales	Bacteroidia	Bacteroidetes
MATFA__AR1_bin.5	1345	Bacteroidesstercoris	Bacteroides	Bacteroidaceae	Bacteroidales	Bacteroidia	Bacteroidetes
MATFA__AR21_bin.76	1345	Bacteroidesstercoris	Bacteroides	Bacteroidaceae	Bacteroidales	Bacteroidia	Bacteroidetes
MATFA__APLV3_bin.11	587	Bacteroidesthetaiotaomicron	Bacteroides	Bacteroidaceae	Bacteroidales	Bacteroidia	Bacteroidetes
MATFA__AA14_bin.34	394	Bacteroidesuniformis	Bacteroides	Bacteroidaceae	Bacteroidales	Bacteroidia	Bacteroidetes
MATFA__AA19_bin.34	394	Bacteroidesuniformis	Bacteroides	Bacteroidaceae	Bacteroidales	Bacteroidia	Bacteroidetes
MATFA__AA20_bin.59	394	Bacteroidesuniformis	Bacteroides	Bacteroidaceae	Bacteroidales	Bacteroidia	Bacteroidetes
MATFA__AA21_bin.54	394	Bacteroidesuniformis	Bacteroides	Bacteroidaceae	Bacteroidales	Bacteroidia	Bacteroidetes
MATFA__AA23_bin.25	394	Bacteroidesuniformis	Bacteroides	Bacteroidaceae	Bacteroidales	Bacteroidia	Bacteroidetes
MATFA__AA28_bin.75	394	Bacteroidesuniformis	Bacteroides	Bacteroidaceae	Bacteroidales	Bacteroidia	Bacteroidetes
MATFA__AA29_bin.64	394	Bacteroidesuniformis	Bacteroides	Bacteroidaceae	Bacteroidales	Bacteroidia	Bacteroidetes
MATFA__AA30_bin.36	394	Bacteroidesuniformis	Bacteroides	Bacteroidaceae	Bacteroidales	Bacteroidia	Bacteroidetes
MATFA__AA4_bin.34	394	Bacteroidesuniformis	Bacteroides	Bacteroidaceae	Bacteroidales	Bacteroidia	Bacteroidetes
MATFA__APLV14_bin.14	394	Bacteroidesuniformis	Bacteroides	Bacteroidaceae	Bacteroidales	Bacteroidia	Bacteroidetes
MATFA__APLV15_bin.67	394	Bacteroidesuniformis	Bacteroides	Bacteroidaceae	Bacteroidales	Bacteroidia	Bacteroidetes
MATFA__APLV16_bin.61	394	Bacteroidesuniformis	Bacteroides	Bacteroidaceae	Bacteroidales	Bacteroidia	Bacteroidetes
MATFA__APLV21_bin.54	394	Bacteroidesuniformis	Bacteroides	Bacteroidaceae	Bacteroidales	Bacteroidia	Bacteroidetes
MATFA__APLV22_bin.15	394	Bacteroidesuniformis	Bacteroides	Bacteroidaceae	Bacteroidales	Bacteroidia	Bacteroidetes
MATFA__APLV2_bin.45	394	Bacteroidesuniformis	Bacteroides	Bacteroidaceae	Bacteroidales	Bacteroidia	Bacteroidetes
MATFA__APLV4_bin.37	394	Bacteroidesuniformis	Bacteroides	Bacteroidaceae	Bacteroidales	Bacteroidia	Bacteroidetes
MATFA__APLV6_bin.69	394	Bacteroidesuniformis	Bacteroides	Bacteroidaceae	Bacteroidales	Bacteroidia	Bacteroidetes
MATFA__C16_bin.56	394	Bacteroidesuniformis	Bacteroides	Bacteroidaceae	Bacteroidales	Bacteroidia	Bacteroidetes
MATFA__C18_bin.74	394	Bacteroidesuniformis	Bacteroides	Bacteroidaceae	Bacteroidales	Bacteroidia	Bacteroidetes
MATFA__C1_bin.55	394	Bacteroidesuniformis	Bacteroides	Bacteroidaceae	Bacteroidales	Bacteroidia	Bacteroidetes
MATFA__C2_bin.14	394	Bacteroidesuniformis	Bacteroides	Bacteroidaceae	Bacteroidales	Bacteroidia	Bacteroidetes
MATFA__C3_bin.16	394	Bacteroidesuniformis	Bacteroides	Bacteroidaceae	Bacteroidales	Bacteroidia	Bacteroidetes
MATFA__C5_bin.38	394	Bacteroidesuniformis	Bacteroides	Bacteroidaceae	Bacteroidales	Bacteroidia	Bacteroidetes
MATFA__C6_bin.7	394	Bacteroidesuniformis	Bacteroides	Bacteroidaceae	Bacteroidales	Bacteroidia	Bacteroidetes
MATFA__C8_bin.105	394	Bacteroidesuniformis	Bacteroides	Bacteroidaceae	Bacteroidales	Bacteroidia	Bacteroidetes
MATFA__AR12_bin.62	394	Bacteroidesuniformis	Bacteroides	Bacteroidaceae	Bacteroidales	Bacteroidia	Bacteroidetes
MATFA__AR13_bin.68	394	Bacteroidesuniformis	Bacteroides	Bacteroidaceae	Bacteroidales	Bacteroidia	Bacteroidetes
MATFA__AR1_bin.13	394	Bacteroidesuniformis	Bacteroides	Bacteroidaceae	Bacteroidales	Bacteroidia	Bacteroidetes
MATFA__AR23_bin.36	394	Bacteroidesuniformis	Bacteroides	Bacteroidaceae	Bacteroidales	Bacteroidia	Bacteroidetes
MATFA__AR24_bin.52	394	Bacteroidesuniformis	Bacteroides	Bacteroidaceae	Bacteroidales	Bacteroidia	Bacteroidetes
MATFA__AR25_bin.59	394	Bacteroidesuniformis	Bacteroides	Bacteroidaceae	Bacteroidales	Bacteroidia	Bacteroidetes
MATFA__AR26_bin.49	394	Bacteroidesuniformis	Bacteroides	Bacteroidaceae	Bacteroidales	Bacteroidia	Bacteroidetes
MATFA__AR27_bin.44	394	Bacteroidesuniformis	Bacteroides	Bacteroidaceae	Bacteroidales	Bacteroidia	Bacteroidetes
MATFA__AR4_bin.44	394	Bacteroidesuniformis	Bacteroides	Bacteroidaceae	Bacteroidales	Bacteroidia	Bacteroidetes
MATFA__AA17_bin.22	274	Bacteroidesvulgatus	Bacteroides	Bacteroidaceae	Bacteroidales	Bacteroidia	Bacteroidetes
MATFA__AA26_bin.46	274	Bacteroidesvulgatus	Bacteroides	Bacteroidaceae	Bacteroidales	Bacteroidia	Bacteroidetes
MATFA__AA4_bin.78	274	Bacteroidesvulgatus	Bacteroides	Bacteroidaceae	Bacteroidales	Bacteroidia	Bacteroidetes
MATFA__APLV10_bin.9	274	Bacteroidesvulgatus	Bacteroides	Bacteroidaceae	Bacteroidales	Bacteroidia	Bacteroidetes
MATFA__APLV15_bin.40	274	Bacteroidesvulgatus	Bacteroides	Bacteroidaceae	Bacteroidales	Bacteroidia	Bacteroidetes
MATFA__APLV16_bin.43	274	Bacteroidesvulgatus	Bacteroides	Bacteroidaceae	Bacteroidales	Bacteroidia	Bacteroidetes
MATFA__APLV18_bin.80	274	Bacteroidesvulgatus	Bacteroides	Bacteroidaceae	Bacteroidales	Bacteroidia	Bacteroidetes
MATFA__APLV4_bin.18	274	Bacteroidesvulgatus	Bacteroides	Bacteroidaceae	Bacteroidales	Bacteroidia	Bacteroidetes
MATFA__APLV6_bin.27	274	Bacteroidesvulgatus	Bacteroides	Bacteroidaceae	Bacteroidales	Bacteroidia	Bacteroidetes
MATFA__APLV9_bin.21	274	Bacteroidesvulgatus	Bacteroides	Bacteroidaceae	Bacteroidales	Bacteroidia	Bacteroidetes
MATFA__C11_bin.6	274	Bacteroidesvulgatus	Bacteroides	Bacteroidaceae	Bacteroidales	Bacteroidia	Bacteroidetes
MATFA__C24_bin.36	274	Bacteroidesvulgatus	Bacteroides	Bacteroidaceae	Bacteroidales	Bacteroidia	Bacteroidetes
MATFA__C3_bin.62	274	Bacteroidesvulgatus	Bacteroides	Bacteroidaceae	Bacteroidales	Bacteroidia	Bacteroidetes
MATFA__C5_bin.14	274	Bacteroidesvulgatus	Bacteroides	Bacteroidaceae	Bacteroidales	Bacteroidia	Bacteroidetes
MATFA__C6_bin.63	274	Bacteroidesvulgatus	Bacteroides	Bacteroidaceae	Bacteroidales	Bacteroidia	Bacteroidetes
MATFA__C8_bin.48	274	Bacteroidesvulgatus	Bacteroides	Bacteroidaceae	Bacteroidales	Bacteroidia	Bacteroidetes
MATFA__AR12_bin.57	274	Bacteroidesvulgatus	Bacteroides	Bacteroidaceae	Bacteroidales	Bacteroidia	Bacteroidetes
MATFA__AR13_bin.66	274	Bacteroidesvulgatus	Bacteroides	Bacteroidaceae	Bacteroidales	Bacteroidia	Bacteroidetes
MATFA__AR1_bin.24	274	Bacteroidesvulgatus	Bacteroides	Bacteroidaceae	Bacteroidales	Bacteroidia	Bacteroidetes
MATFA__AR21_bin.92	274	Bacteroidesvulgatus	Bacteroides	Bacteroidaceae	Bacteroidales	Bacteroidia	Bacteroidetes
MATFA__AR22_bin.22	274	Bacteroidesvulgatus	Bacteroides	Bacteroidaceae	Bacteroidales	Bacteroidia	Bacteroidetes
MATFA__AR23_bin.32	274	Bacteroidesvulgatus	Bacteroides	Bacteroidaceae	Bacteroidales	Bacteroidia	Bacteroidetes
MATFA__AR26_bin.64	274	Bacteroidesvulgatus	Bacteroides	Bacteroidaceae	Bacteroidales	Bacteroidia	Bacteroidetes
MATFA__AR3_bin.18	274	Bacteroidesvulgatus	Bacteroides	Bacteroidaceae	Bacteroidales	Bacteroidia	Bacteroidetes
MATFA__AR6_bin.67	274	Bacteroidesvulgatus	Bacteroides	Bacteroidaceae	Bacteroidales	Bacteroidia	Bacteroidetes
MATFA__AA14_bin.33	564	Bacteroidesxylanisolvens	Bacteroides	Bacteroidaceae	Bacteroidales	Bacteroidia	Bacteroidetes
MATFA__AA27_bin.14	564	Bacteroidesxylanisolvens	Bacteroides	Bacteroidaceae	Bacteroidales	Bacteroidia	Bacteroidetes
MATFA__AA28_bin.34	564	Bacteroidesxylanisolvens	Bacteroides	Bacteroidaceae	Bacteroidales	Bacteroidia	Bacteroidetes
MATFA__APLV9_bin.29	564	Bacteroidesxylanisolvens	Bacteroides	Bacteroidaceae	Bacteroidales	Bacteroidia	Bacteroidetes
MATFA__C18_bin.6	564	Bacteroidesxylanisolvens	Bacteroides	Bacteroidaceae	Bacteroidales	Bacteroidia	Bacteroidetes
MATFA__C1_bin.76	564	Bacteroidesxylanisolvens	Bacteroides	Bacteroidaceae	Bacteroidales	Bacteroidia	Bacteroidetes
MATFA__AR12_bin.21	564	Bacteroidesxylanisolvens	Bacteroides	Bacteroidaceae	Bacteroidales	Bacteroidia	Bacteroidetes
MATFA__AR27_bin.12	564	Bacteroidesxylanisolvens	Bacteroides	Bacteroidaceae	Bacteroidales	Bacteroidia	Bacteroidetes
MATFA__AR6_bin.77	564	Bacteroidesxylanisolvens	Bacteroides	Bacteroidaceae	Bacteroidales	Bacteroidia	Bacteroidetes
MATFA__C16_bin.94	331	Barnesiellaintestinihominis	Barnesiella	Barnesiellaceae	Bacteroidales	Bacteroidia	Bacteroidetes
MATFA__AR15_bin.85	331	Barnesiellaintestinihominis	Barnesiella	Barnesiellaceae	Bacteroidales	Bacteroidia	Bacteroidetes
MATFA__AR16_bin.12	331	Barnesiellaintestinihominis	Barnesiella	Barnesiellaceae	Bacteroidales	Bacteroidia	Bacteroidetes
MATFA__AR25_bin.88	331	Barnesiellaintestinihominis	Barnesiella	Barnesiellaceae	Bacteroidales	Bacteroidia	Bacteroidetes
MATFA__AR26_bin.65	331	Barnesiellaintestinihominis	Barnesiella	Barnesiellaceae	Bacteroidales	Bacteroidia	Bacteroidetes
MATFA__AR29_bin.46	331	Barnesiellaintestinihominis	Barnesiella	Barnesiellaceae	Bacteroidales	Bacteroidia	Bacteroidetes
MATFA__AR4_bin.34	331	Barnesiellaintestinihominis	Barnesiella	Barnesiellaceae	Bacteroidales	Bacteroidia	Bacteroidetes
MATFA__AA10_bin.56	341	Bifidobacteriumadolescentis	Bifidobacterium	Bifidobacteriaceae	Bifidobacteriales	Actinobacteria	Actinobacteria
MATFA__AA11_bin.67	341	Bifidobacteriumadolescentis	Bifidobacterium	Bifidobacteriaceae	Bifidobacteriales	Actinobacteria	Actinobacteria
MATFA__AA18_bin.5	341	Bifidobacteriumadolescentis	Bifidobacterium	Bifidobacteriaceae	Bifidobacteriales	Actinobacteria	Actinobacteria
MATFA__AA19_bin.3	341	Bifidobacteriumadolescentis	Bifidobacterium	Bifidobacteriaceae	Bifidobacteriales	Actinobacteria	Actinobacteria
MATFA__AA22_bin.25	341	Bifidobacteriumadolescentis	Bifidobacterium	Bifidobacteriaceae	Bifidobacteriales	Actinobacteria	Actinobacteria
MATFA__APLV10_bin.35	341	Bifidobacteriumadolescentis	Bifidobacterium	Bifidobacteriaceae	Bifidobacteriales	Actinobacteria	Actinobacteria
MATFA__APLV12_bin.42	341	Bifidobacteriumadolescentis	Bifidobacterium	Bifidobacteriaceae	Bifidobacteriales	Actinobacteria	Actinobacteria
MATFA__APLV15_bin.75	341	Bifidobacteriumadolescentis	Bifidobacterium	Bifidobacteriaceae	Bifidobacteriales	Actinobacteria	Actinobacteria
MATFA__APLV16_bin.26	341	Bifidobacteriumadolescentis	Bifidobacterium	Bifidobacteriaceae	Bifidobacteriales	Actinobacteria	Actinobacteria
MATFA__APLV17_bin.1	341	Bifidobacteriumadolescentis	Bifidobacterium	Bifidobacteriaceae	Bifidobacteriales	Actinobacteria	Actinobacteria
MATFA__APLV2_bin.94	341	Bifidobacteriumadolescentis	Bifidobacterium	Bifidobacteriaceae	Bifidobacteriales	Actinobacteria	Actinobacteria
MATFA__C14_bin.57	341	Bifidobacteriumadolescentis	Bifidobacterium	Bifidobacteriaceae	Bifidobacteriales	Actinobacteria	Actinobacteria
MATFA__C16_bin.89	341	Bifidobacteriumadolescentis	Bifidobacterium	Bifidobacteriaceae	Bifidobacteriales	Actinobacteria	Actinobacteria
MATFA__C1_bin.57	341	Bifidobacteriumadolescentis	Bifidobacterium	Bifidobacteriaceae	Bifidobacteriales	Actinobacteria	Actinobacteria
MATFA__C20_bin.48	341	Bifidobacteriumadolescentis	Bifidobacterium	Bifidobacteriaceae	Bifidobacteriales	Actinobacteria	Actinobacteria
MATFA__C22_bin.46	341	Bifidobacteriumadolescentis	Bifidobacterium	Bifidobacteriaceae	Bifidobacteriales	Actinobacteria	Actinobacteria
MATFA__C26_bin.8	341	Bifidobacteriumadolescentis	Bifidobacterium	Bifidobacteriaceae	Bifidobacteriales	Actinobacteria	Actinobacteria
MATFA__C4_bin.50	341	Bifidobacteriumadolescentis	Bifidobacterium	Bifidobacteriaceae	Bifidobacteriales	Actinobacteria	Actinobacteria
MATFA__AR15_bin.46	341	Bifidobacteriumadolescentis	Bifidobacterium	Bifidobacteriaceae	Bifidobacteriales	Actinobacteria	Actinobacteria
MATFA__AR22_bin.75	341	Bifidobacteriumadolescentis	Bifidobacterium	Bifidobacteriaceae	Bifidobacteriales	Actinobacteria	Actinobacteria
MATFA__AR25_bin.18	341	Bifidobacteriumadolescentis	Bifidobacterium	Bifidobacteriaceae	Bifidobacteriales	Actinobacteria	Actinobacteria
MATFA__AR3_bin.13	341	Bifidobacteriumadolescentis	Bifidobacterium	Bifidobacteriaceae	Bifidobacteriales	Actinobacteria	Actinobacteria
MATFA__AR6_bin.76	341	Bifidobacteriumadolescentis	Bifidobacterium	Bifidobacteriaceae	Bifidobacteriales	Actinobacteria	Actinobacteria
MATFA__AR7_bin.23	341	Bifidobacteriumadolescentis	Bifidobacterium	Bifidobacteriaceae	Bifidobacteriales	Actinobacteria	Actinobacteria
MATFA__AA10_bin.2	267	Bifidobacteriumbifidum	Bifidobacterium	Bifidobacteriaceae	Bifidobacteriales	Actinobacteria	Actinobacteria
MATFA__AA14_bin.44	267	Bifidobacteriumbifidum	Bifidobacterium	Bifidobacteriaceae	Bifidobacteriales	Actinobacteria	Actinobacteria
MATFA__AA19_bin.35	267	Bifidobacteriumbifidum	Bifidobacterium	Bifidobacteriaceae	Bifidobacteriales	Actinobacteria	Actinobacteria
MATFA__AA25_bin.23	267	Bifidobacteriumbifidum	Bifidobacterium	Bifidobacteriaceae	Bifidobacteriales	Actinobacteria	Actinobacteria
MATFA__AA26_bin.44	267	Bifidobacteriumbifidum	Bifidobacterium	Bifidobacteriaceae	Bifidobacteriales	Actinobacteria	Actinobacteria
MATFA__AA2_bin.17	267	Bifidobacteriumbifidum	Bifidobacterium	Bifidobacteriaceae	Bifidobacteriales	Actinobacteria	Actinobacteria
MATFA__AA7_bin.68	267	Bifidobacteriumbifidum	Bifidobacterium	Bifidobacteriaceae	Bifidobacteriales	Actinobacteria	Actinobacteria
MATFA__AA8_bin.19	267	Bifidobacteriumbifidum	Bifidobacterium	Bifidobacteriaceae	Bifidobacteriales	Actinobacteria	Actinobacteria
MATFA__AA9_bin.43	267	Bifidobacteriumbifidum	Bifidobacterium	Bifidobacteriaceae	Bifidobacteriales	Actinobacteria	Actinobacteria
MATFA__APLV10_bin.41	267	Bifidobacteriumbifidum	Bifidobacterium	Bifidobacteriaceae	Bifidobacteriales	Actinobacteria	Actinobacteria
MATFA__APLV11_bin.61	267	Bifidobacteriumbifidum	Bifidobacterium	Bifidobacteriaceae	Bifidobacteriales	Actinobacteria	Actinobacteria
MATFA__APLV12_bin.10	267	Bifidobacteriumbifidum	Bifidobacterium	Bifidobacteriaceae	Bifidobacteriales	Actinobacteria	Actinobacteria
MATFA__APLV13_bin.65	267	Bifidobacteriumbifidum	Bifidobacterium	Bifidobacteriaceae	Bifidobacteriales	Actinobacteria	Actinobacteria
MATFA__APLV15_bin.4	267	Bifidobacteriumbifidum	Bifidobacterium	Bifidobacteriaceae	Bifidobacteriales	Actinobacteria	Actinobacteria
MATFA__APLV16_bin.14	267	Bifidobacteriumbifidum	Bifidobacterium	Bifidobacteriaceae	Bifidobacteriales	Actinobacteria	Actinobacteria
MATFA__APLV17_bin.67	267	Bifidobacteriumbifidum	Bifidobacterium	Bifidobacteriaceae	Bifidobacteriales	Actinobacteria	Actinobacteria
MATFA__APLV19_bin.74	267	Bifidobacteriumbifidum	Bifidobacterium	Bifidobacteriaceae	Bifidobacteriales	Actinobacteria	Actinobacteria
MATFA__APLV1_bin.14	267	Bifidobacteriumbifidum	Bifidobacterium	Bifidobacteriaceae	Bifidobacteriales	Actinobacteria	Actinobacteria
MATFA__APLV20_bin.23	267	Bifidobacteriumbifidum	Bifidobacterium	Bifidobacteriaceae	Bifidobacteriales	Actinobacteria	Actinobacteria
MATFA__APLV22_bin.28	267	Bifidobacteriumbifidum	Bifidobacterium	Bifidobacteriaceae	Bifidobacteriales	Actinobacteria	Actinobacteria
MATFA__APLV23_bin.50	267	Bifidobacteriumbifidum	Bifidobacterium	Bifidobacteriaceae	Bifidobacteriales	Actinobacteria	Actinobacteria
MATFA__APLV29_bin.20	267	Bifidobacteriumbifidum	Bifidobacterium	Bifidobacteriaceae	Bifidobacteriales	Actinobacteria	Actinobacteria
MATFA__APLV30_bin.2	267	Bifidobacteriumbifidum	Bifidobacterium	Bifidobacteriaceae	Bifidobacteriales	Actinobacteria	Actinobacteria
MATFA__APLV6_bin.40	267	Bifidobacteriumbifidum	Bifidobacterium	Bifidobacteriaceae	Bifidobacteriales	Actinobacteria	Actinobacteria
MATFA__APLV9_bin.57	267	Bifidobacteriumbifidum	Bifidobacterium	Bifidobacteriaceae	Bifidobacteriales	Actinobacteria	Actinobacteria
MATFA__C14_bin.78	267	Bifidobacteriumbifidum	Bifidobacterium	Bifidobacteriaceae	Bifidobacteriales	Actinobacteria	Actinobacteria
MATFA__C15_bin.40	267	Bifidobacteriumbifidum	Bifidobacterium	Bifidobacteriaceae	Bifidobacteriales	Actinobacteria	Actinobacteria
MATFA__C16_bin.86	267	Bifidobacteriumbifidum	Bifidobacterium	Bifidobacteriaceae	Bifidobacteriales	Actinobacteria	Actinobacteria
MATFA__C18_bin.77	267	Bifidobacteriumbifidum	Bifidobacterium	Bifidobacteriaceae	Bifidobacteriales	Actinobacteria	Actinobacteria
MATFA__C20_bin.43	267	Bifidobacteriumbifidum	Bifidobacterium	Bifidobacteriaceae	Bifidobacteriales	Actinobacteria	Actinobacteria
MATFA__C22_bin.14	267	Bifidobacteriumbifidum	Bifidobacterium	Bifidobacteriaceae	Bifidobacteriales	Actinobacteria	Actinobacteria
MATFA__C2_bin.27	267	Bifidobacteriumbifidum	Bifidobacterium	Bifidobacteriaceae	Bifidobacteriales	Actinobacteria	Actinobacteria
MATFA__C30_bin.35	267	Bifidobacteriumbifidum	Bifidobacterium	Bifidobacteriaceae	Bifidobacteriales	Actinobacteria	Actinobacteria
MATFA__C3_bin.44	267	Bifidobacteriumbifidum	Bifidobacterium	Bifidobacteriaceae	Bifidobacteriales	Actinobacteria	Actinobacteria
MATFA__C6_bin.6	267	Bifidobacteriumbifidum	Bifidobacterium	Bifidobacteriaceae	Bifidobacteriales	Actinobacteria	Actinobacteria
MATFA__C8_bin.53	267	Bifidobacteriumbifidum	Bifidobacterium	Bifidobacteriaceae	Bifidobacteriales	Actinobacteria	Actinobacteria
MATFA__AR11_bin.65	267	Bifidobacteriumbifidum	Bifidobacterium	Bifidobacteriaceae	Bifidobacteriales	Actinobacteria	Actinobacteria
MATFA__AR13_bin.93	267	Bifidobacteriumbifidum	Bifidobacterium	Bifidobacteriaceae	Bifidobacteriales	Actinobacteria	Actinobacteria
MATFA__AR18_bin.79	267	Bifidobacteriumbifidum	Bifidobacterium	Bifidobacteriaceae	Bifidobacteriales	Actinobacteria	Actinobacteria
MATFA__AR19_bin.53	267	Bifidobacteriumbifidum	Bifidobacterium	Bifidobacteriaceae	Bifidobacteriales	Actinobacteria	Actinobacteria
MATFA__AR20_bin.71	267	Bifidobacteriumbifidum	Bifidobacterium	Bifidobacteriaceae	Bifidobacteriales	Actinobacteria	Actinobacteria
MATFA__AR27_bin.34	267	Bifidobacteriumbifidum	Bifidobacterium	Bifidobacteriaceae	Bifidobacteriales	Actinobacteria	Actinobacteria
MATFA__AR28_bin.66	267	Bifidobacteriumbifidum	Bifidobacterium	Bifidobacteriaceae	Bifidobacteriales	Actinobacteria	Actinobacteria
MATFA__AR29_bin.62	267	Bifidobacteriumbifidum	Bifidobacterium	Bifidobacteriaceae	Bifidobacteriales	Actinobacteria	Actinobacteria
MATFA__AR4_bin.15	267	Bifidobacteriumbifidum	Bifidobacterium	Bifidobacteriaceae	Bifidobacteriales	Actinobacteria	Actinobacteria
MATFA__AR6_bin.55	267	Bifidobacteriumbifidum	Bifidobacterium	Bifidobacteriaceae	Bifidobacteriales	Actinobacteria	Actinobacteria
MATFA__AR8_bin.63	267	Bifidobacteriumbifidum	Bifidobacterium	Bifidobacteriaceae	Bifidobacteriales	Actinobacteria	Actinobacteria
MATFA__AR9_bin.49	267	Bifidobacteriumbifidum	Bifidobacterium	Bifidobacteriaceae	Bifidobacteriales	Actinobacteria	Actinobacteria
MATFA__AA25_bin.11	273	Bifidobacteriumbreve	Bifidobacterium	Bifidobacteriaceae	Bifidobacteriales	Actinobacteria	Actinobacteria
MATFA__AA26_bin.57	273	Bifidobacteriumbreve	Bifidobacterium	Bifidobacteriaceae	Bifidobacteriales	Actinobacteria	Actinobacteria
MATFA__AA27_bin.65	273	Bifidobacteriumbreve	Bifidobacterium	Bifidobacteriaceae	Bifidobacteriales	Actinobacteria	Actinobacteria
MATFA__AA2_bin.26	273	Bifidobacteriumbreve	Bifidobacterium	Bifidobacteriaceae	Bifidobacteriales	Actinobacteria	Actinobacteria
MATFA__AA6_bin.45	273	Bifidobacteriumbreve	Bifidobacterium	Bifidobacteriaceae	Bifidobacteriales	Actinobacteria	Actinobacteria
MATFA__C10_bin.33	273	Bifidobacteriumbreve	Bifidobacterium	Bifidobacteriaceae	Bifidobacteriales	Actinobacteria	Actinobacteria
MATFA__C22_bin.84	273	Bifidobacteriumbreve	Bifidobacterium	Bifidobacteriaceae	Bifidobacteriales	Actinobacteria	Actinobacteria
MATFA__C26_bin.43	273	Bifidobacteriumbreve	Bifidobacterium	Bifidobacteriaceae	Bifidobacteriales	Actinobacteria	Actinobacteria
MATFA__AA14_bin.49	860	Bifidobacteriumcatenulatum	Bifidobacterium	Bifidobacteriaceae	Bifidobacteriales	Actinobacteria	Actinobacteria
MATFA__AA20_bin.7	860	Bifidobacteriumcatenulatum	Bifidobacterium	Bifidobacteriaceae	Bifidobacteriales	Actinobacteria	Actinobacteria
MATFA__AA24_bin.28	860	Bifidobacteriumcatenulatum	Bifidobacterium	Bifidobacteriaceae	Bifidobacteriales	Actinobacteria	Actinobacteria
MATFA__AA26_bin.9	860	Bifidobacteriumcatenulatum	Bifidobacterium	Bifidobacteriaceae	Bifidobacteriales	Actinobacteria	Actinobacteria
MATFA__APLV10_bin.32	860	Bifidobacteriumcatenulatum	Bifidobacterium	Bifidobacteriaceae	Bifidobacteriales	Actinobacteria	Actinobacteria
MATFA__APLV13_bin.23	860	Bifidobacteriumcatenulatum	Bifidobacterium	Bifidobacteriaceae	Bifidobacteriales	Actinobacteria	Actinobacteria
MATFA__C15_bin.61	860	Bifidobacteriumcatenulatum	Bifidobacterium	Bifidobacteriaceae	Bifidobacteriales	Actinobacteria	Actinobacteria
MATFA__C30_bin.7	860	Bifidobacteriumcatenulatum	Bifidobacterium	Bifidobacteriaceae	Bifidobacteriales	Actinobacteria	Actinobacteria
MATFA__AR11_bin.15	860	Bifidobacteriumcatenulatum	Bifidobacterium	Bifidobacteriaceae	Bifidobacteriales	Actinobacteria	Actinobacteria
MATFA__AR15_bin.78	860	Bifidobacteriumcatenulatum	Bifidobacterium	Bifidobacteriaceae	Bifidobacteriales	Actinobacteria	Actinobacteria
MATFA__AR17_bin.23	860	Bifidobacteriumcatenulatum	Bifidobacterium	Bifidobacteriaceae	Bifidobacteriales	Actinobacteria	Actinobacteria
MATFA__AR29_bin.17	860	Bifidobacteriumcatenulatum	Bifidobacterium	Bifidobacteriaceae	Bifidobacteriales	Actinobacteria	Actinobacteria
MATFA__AR5_bin.32	860	Bifidobacteriumcatenulatum	Bifidobacterium	Bifidobacteriaceae	Bifidobacteriales	Actinobacteria	Actinobacteria
MATFA__AR6_bin.21	860	Bifidobacteriumcatenulatum	Bifidobacterium	Bifidobacteriaceae	Bifidobacteriales	Actinobacteria	Actinobacteria
MATFA__AA14_bin.49	12249	Bifidobacteriumcatenulatum	Bifidobacterium	Bifidobacteriaceae	Bifidobacteriales	Actinobacteria	Actinobacteria
MATFA__AA20_bin.7	12249	Bifidobacteriumcatenulatum	Bifidobacterium	Bifidobacteriaceae	Bifidobacteriales	Actinobacteria	Actinobacteria
MATFA__AA24_bin.28	12249	Bifidobacteriumcatenulatum	Bifidobacterium	Bifidobacteriaceae	Bifidobacteriales	Actinobacteria	Actinobacteria
MATFA__AA26_bin.9	12249	Bifidobacteriumcatenulatum	Bifidobacterium	Bifidobacteriaceae	Bifidobacteriales	Actinobacteria	Actinobacteria
MATFA__APLV10_bin.32	12249	Bifidobacteriumcatenulatum	Bifidobacterium	Bifidobacteriaceae	Bifidobacteriales	Actinobacteria	Actinobacteria
MATFA__APLV13_bin.23	12249	Bifidobacteriumcatenulatum	Bifidobacterium	Bifidobacteriaceae	Bifidobacteriales	Actinobacteria	Actinobacteria
MATFA__C15_bin.61	12249	Bifidobacteriumcatenulatum	Bifidobacterium	Bifidobacteriaceae	Bifidobacteriales	Actinobacteria	Actinobacteria
MATFA__C30_bin.7	12249	Bifidobacteriumcatenulatum	Bifidobacterium	Bifidobacteriaceae	Bifidobacteriales	Actinobacteria	Actinobacteria
MATFA__AR11_bin.15	12249	Bifidobacteriumcatenulatum	Bifidobacterium	Bifidobacteriaceae	Bifidobacteriales	Actinobacteria	Actinobacteria
MATFA__AR15_bin.78	12249	Bifidobacteriumcatenulatum	Bifidobacterium	Bifidobacteriaceae	Bifidobacteriales	Actinobacteria	Actinobacteria
MATFA__AR17_bin.23	12249	Bifidobacteriumcatenulatum	Bifidobacterium	Bifidobacteriaceae	Bifidobacteriales	Actinobacteria	Actinobacteria
MATFA__AR29_bin.17	12249	Bifidobacteriumcatenulatum	Bifidobacterium	Bifidobacteriaceae	Bifidobacteriales	Actinobacteria	Actinobacteria
MATFA__AR5_bin.32	12249	Bifidobacteriumcatenulatum	Bifidobacterium	Bifidobacteriaceae	Bifidobacteriales	Actinobacteria	Actinobacteria
MATFA__AR6_bin.21	12249	Bifidobacteriumcatenulatum	Bifidobacterium	Bifidobacteriaceae	Bifidobacteriales	Actinobacteria	Actinobacteria
MATFA__AA2_bin.25	388	Bifidobacteriumdentium	Bifidobacterium	Bifidobacteriaceae	Bifidobacteriales	Actinobacteria	Actinobacteria
MATFA__C10_bin.50	10738	Bifidobacteriumgallinarum	Bifidobacterium	Bifidobacteriaceae	Bifidobacteriales	Actinobacteria	Actinobacteria
MATFA__AA11_bin.52	266	Bifidobacteriumlongum	Bifidobacterium	Bifidobacteriaceae	Bifidobacteriales	Actinobacteria	Actinobacteria
MATFA__AA1_bin.62	266	Bifidobacteriumlongum	Bifidobacterium	Bifidobacteriaceae	Bifidobacteriales	Actinobacteria	Actinobacteria
MATFA__AA20_bin.43	266	Bifidobacteriumlongum	Bifidobacterium	Bifidobacteriaceae	Bifidobacteriales	Actinobacteria	Actinobacteria
MATFA__AA21_bin.31	266	Bifidobacteriumlongum	Bifidobacterium	Bifidobacteriaceae	Bifidobacteriales	Actinobacteria	Actinobacteria
MATFA__AA22_bin.17	266	Bifidobacteriumlongum	Bifidobacterium	Bifidobacteriaceae	Bifidobacteriales	Actinobacteria	Actinobacteria
MATFA__AA23_bin.60	266	Bifidobacteriumlongum	Bifidobacterium	Bifidobacteriaceae	Bifidobacteriales	Actinobacteria	Actinobacteria
MATFA__AA24_bin.20	266	Bifidobacteriumlongum	Bifidobacterium	Bifidobacteriaceae	Bifidobacteriales	Actinobacteria	Actinobacteria
MATFA__AA26_bin.22	266	Bifidobacteriumlongum	Bifidobacterium	Bifidobacteriaceae	Bifidobacteriales	Actinobacteria	Actinobacteria
MATFA__AA28_bin.71	266	Bifidobacteriumlongum	Bifidobacterium	Bifidobacteriaceae	Bifidobacteriales	Actinobacteria	Actinobacteria
MATFA__AA30_bin.58	266	Bifidobacteriumlongum	Bifidobacterium	Bifidobacteriaceae	Bifidobacteriales	Actinobacteria	Actinobacteria
MATFA__AA3_bin.20	266	Bifidobacteriumlongum	Bifidobacterium	Bifidobacteriaceae	Bifidobacteriales	Actinobacteria	Actinobacteria
MATFA__AA4_bin.53	266	Bifidobacteriumlongum	Bifidobacterium	Bifidobacteriaceae	Bifidobacteriales	Actinobacteria	Actinobacteria
MATFA__AA7_bin.67	266	Bifidobacteriumlongum	Bifidobacterium	Bifidobacteriaceae	Bifidobacteriales	Actinobacteria	Actinobacteria
MATFA__AA8_bin.61	266	Bifidobacteriumlongum	Bifidobacterium	Bifidobacteriaceae	Bifidobacteriales	Actinobacteria	Actinobacteria
MATFA__AA9_bin.31	266	Bifidobacteriumlongum	Bifidobacterium	Bifidobacteriaceae	Bifidobacteriales	Actinobacteria	Actinobacteria
MATFA__APLV10_bin.65	266	Bifidobacteriumlongum	Bifidobacterium	Bifidobacteriaceae	Bifidobacteriales	Actinobacteria	Actinobacteria
MATFA__APLV11_bin.31	266	Bifidobacteriumlongum	Bifidobacterium	Bifidobacteriaceae	Bifidobacteriales	Actinobacteria	Actinobacteria
MATFA__APLV14_bin.53	266	Bifidobacteriumlongum	Bifidobacterium	Bifidobacteriaceae	Bifidobacteriales	Actinobacteria	Actinobacteria
MATFA__APLV15_bin.30	266	Bifidobacteriumlongum	Bifidobacterium	Bifidobacteriaceae	Bifidobacteriales	Actinobacteria	Actinobacteria
MATFA__APLV16_bin.21	266	Bifidobacteriumlongum	Bifidobacterium	Bifidobacteriaceae	Bifidobacteriales	Actinobacteria	Actinobacteria
MATFA__APLV17_bin.47	266	Bifidobacteriumlongum	Bifidobacterium	Bifidobacteriaceae	Bifidobacteriales	Actinobacteria	Actinobacteria
MATFA__APLV18_bin.54	266	Bifidobacteriumlongum	Bifidobacterium	Bifidobacteriaceae	Bifidobacteriales	Actinobacteria	Actinobacteria
MATFA__APLV19_bin.66	266	Bifidobacteriumlongum	Bifidobacterium	Bifidobacteriaceae	Bifidobacteriales	Actinobacteria	Actinobacteria
MATFA__APLV21_bin.28	266	Bifidobacteriumlongum	Bifidobacterium	Bifidobacteriaceae	Bifidobacteriales	Actinobacteria	Actinobacteria
MATFA__APLV22_bin.18	266	Bifidobacteriumlongum	Bifidobacterium	Bifidobacteriaceae	Bifidobacteriales	Actinobacteria	Actinobacteria
MATFA__APLV27_bin.36	266	Bifidobacteriumlongum	Bifidobacterium	Bifidobacteriaceae	Bifidobacteriales	Actinobacteria	Actinobacteria
MATFA__APLV2_bin.31	266	Bifidobacteriumlongum	Bifidobacterium	Bifidobacteriaceae	Bifidobacteriales	Actinobacteria	Actinobacteria
MATFA__APLV3_bin.4	266	Bifidobacteriumlongum	Bifidobacterium	Bifidobacteriaceae	Bifidobacteriales	Actinobacteria	Actinobacteria
MATFA__APLV4_bin.62	266	Bifidobacteriumlongum	Bifidobacterium	Bifidobacteriaceae	Bifidobacteriales	Actinobacteria	Actinobacteria
MATFA__APLV6_bin.26	266	Bifidobacteriumlongum	Bifidobacterium	Bifidobacteriaceae	Bifidobacteriales	Actinobacteria	Actinobacteria
MATFA__APLV8_bin.50	266	Bifidobacteriumlongum	Bifidobacterium	Bifidobacteriaceae	Bifidobacteriales	Actinobacteria	Actinobacteria
MATFA__APLV9_bin.75	266	Bifidobacteriumlongum	Bifidobacterium	Bifidobacteriaceae	Bifidobacteriales	Actinobacteria	Actinobacteria
MATFA__C11_bin.41	266	Bifidobacteriumlongum	Bifidobacterium	Bifidobacteriaceae	Bifidobacteriales	Actinobacteria	Actinobacteria
MATFA__C12_bin.36	266	Bifidobacteriumlongum	Bifidobacterium	Bifidobacteriaceae	Bifidobacteriales	Actinobacteria	Actinobacteria
MATFA__C13_bin.22	266	Bifidobacteriumlongum	Bifidobacterium	Bifidobacteriaceae	Bifidobacteriales	Actinobacteria	Actinobacteria
MATFA__C14_bin.25	266	Bifidobacteriumlongum	Bifidobacterium	Bifidobacteriaceae	Bifidobacteriales	Actinobacteria	Actinobacteria
MATFA__C15_bin.60	266	Bifidobacteriumlongum	Bifidobacterium	Bifidobacteriaceae	Bifidobacteriales	Actinobacteria	Actinobacteria
MATFA__C16_bin.70	266	Bifidobacteriumlongum	Bifidobacterium	Bifidobacteriaceae	Bifidobacteriales	Actinobacteria	Actinobacteria
MATFA__C18_bin.56	266	Bifidobacteriumlongum	Bifidobacterium	Bifidobacteriaceae	Bifidobacteriales	Actinobacteria	Actinobacteria
MATFA__C1_bin.13	266	Bifidobacteriumlongum	Bifidobacterium	Bifidobacteriaceae	Bifidobacteriales	Actinobacteria	Actinobacteria
MATFA__C25_bin.4	266	Bifidobacteriumlongum	Bifidobacterium	Bifidobacteriaceae	Bifidobacteriales	Actinobacteria	Actinobacteria
MATFA__C3_bin.68	266	Bifidobacteriumlongum	Bifidobacterium	Bifidobacteriaceae	Bifidobacteriales	Actinobacteria	Actinobacteria
MATFA__C5_bin.17	266	Bifidobacteriumlongum	Bifidobacterium	Bifidobacteriaceae	Bifidobacteriales	Actinobacteria	Actinobacteria
MATFA__C5_bin.19	266	Bifidobacteriumlongum	Bifidobacterium	Bifidobacteriaceae	Bifidobacteriales	Actinobacteria	Actinobacteria
MATFA__C9_bin.45	266	Bifidobacteriumlongum	Bifidobacterium	Bifidobacteriaceae	Bifidobacteriales	Actinobacteria	Actinobacteria
MATFA__AR10_bin.30	266	Bifidobacteriumlongum	Bifidobacterium	Bifidobacteriaceae	Bifidobacteriales	Actinobacteria	Actinobacteria
MATFA__AR11_bin.43	266	Bifidobacteriumlongum	Bifidobacterium	Bifidobacteriaceae	Bifidobacteriales	Actinobacteria	Actinobacteria
MATFA__AR12_bin.12	266	Bifidobacteriumlongum	Bifidobacterium	Bifidobacteriaceae	Bifidobacteriales	Actinobacteria	Actinobacteria
MATFA__AR13_bin.87	266	Bifidobacteriumlongum	Bifidobacterium	Bifidobacteriaceae	Bifidobacteriales	Actinobacteria	Actinobacteria
MATFA__AR14_bin.21	266	Bifidobacteriumlongum	Bifidobacterium	Bifidobacteriaceae	Bifidobacteriales	Actinobacteria	Actinobacteria
MATFA__AR15_bin.29	266	Bifidobacteriumlongum	Bifidobacterium	Bifidobacteriaceae	Bifidobacteriales	Actinobacteria	Actinobacteria
MATFA__AR18_bin.54	266	Bifidobacteriumlongum	Bifidobacterium	Bifidobacteriaceae	Bifidobacteriales	Actinobacteria	Actinobacteria
MATFA__AR1_bin.50	266	Bifidobacteriumlongum	Bifidobacterium	Bifidobacteriaceae	Bifidobacteriales	Actinobacteria	Actinobacteria
MATFA__AR20_bin.45	266	Bifidobacteriumlongum	Bifidobacterium	Bifidobacteriaceae	Bifidobacteriales	Actinobacteria	Actinobacteria
MATFA__AR21_bin.52	266	Bifidobacteriumlongum	Bifidobacterium	Bifidobacteriaceae	Bifidobacteriales	Actinobacteria	Actinobacteria
MATFA__AR22_bin.9	266	Bifidobacteriumlongum	Bifidobacterium	Bifidobacteriaceae	Bifidobacteriales	Actinobacteria	Actinobacteria
MATFA__AR25_bin.6	266	Bifidobacteriumlongum	Bifidobacterium	Bifidobacteriaceae	Bifidobacteriales	Actinobacteria	Actinobacteria
MATFA__AR26_bin.22	266	Bifidobacteriumlongum	Bifidobacterium	Bifidobacteriaceae	Bifidobacteriales	Actinobacteria	Actinobacteria
MATFA__AR27_bin.56	266	Bifidobacteriumlongum	Bifidobacterium	Bifidobacteriaceae	Bifidobacteriales	Actinobacteria	Actinobacteria
MATFA__AR28_bin.43	266	Bifidobacteriumlongum	Bifidobacterium	Bifidobacteriaceae	Bifidobacteriales	Actinobacteria	Actinobacteria
MATFA__AR29_bin.38	266	Bifidobacteriumlongum	Bifidobacterium	Bifidobacteriaceae	Bifidobacteriales	Actinobacteria	Actinobacteria
MATFA__AR2_bin.17	266	Bifidobacteriumlongum	Bifidobacterium	Bifidobacteriaceae	Bifidobacteriales	Actinobacteria	Actinobacteria
MATFA__AR6_bin.29	266	Bifidobacteriumlongum	Bifidobacterium	Bifidobacteriaceae	Bifidobacteriales	Actinobacteria	Actinobacteria
MATFA__AR8_bin.20	266	Bifidobacteriumlongum	Bifidobacterium	Bifidobacteriaceae	Bifidobacteriales	Actinobacteria	Actinobacteria
MATFA__AA17_bin.5	619	Bifidobacteriumpseudocatenulatum	Bifidobacterium	Bifidobacteriaceae	Bifidobacteriales	Actinobacteria	Actinobacteria
MATFA__AA5_bin.21	619	Bifidobacteriumpseudocatenulatum	Bifidobacterium	Bifidobacteriaceae	Bifidobacteriales	Actinobacteria	Actinobacteria
MATFA__APLV21_bin.47	619	Bifidobacteriumpseudocatenulatum	Bifidobacterium	Bifidobacteriaceae	Bifidobacteriales	Actinobacteria	Actinobacteria
MATFA__APLV21_bin.79	619	Bifidobacteriumpseudocatenulatum	Bifidobacterium	Bifidobacteriaceae	Bifidobacteriales	Actinobacteria	Actinobacteria
MATFA__C17_bin.70	619	Bifidobacteriumpseudocatenulatum	Bifidobacterium	Bifidobacteriaceae	Bifidobacteriales	Actinobacteria	Actinobacteria
MATFA__C24_bin.27	619	Bifidobacteriumpseudocatenulatum	Bifidobacterium	Bifidobacteriaceae	Bifidobacteriales	Actinobacteria	Actinobacteria
MATFA__AR18_bin.34	619	Bifidobacteriumpseudocatenulatum	Bifidobacterium	Bifidobacteriaceae	Bifidobacteriales	Actinobacteria	Actinobacteria
MATFA__AR1_bin.67	619	Bifidobacteriumpseudocatenulatum	Bifidobacterium	Bifidobacteriaceae	Bifidobacteriales	Actinobacteria	Actinobacteria
MATFA__AR27_bin.24	619	Bifidobacteriumpseudocatenulatum	Bifidobacterium	Bifidobacteriaceae	Bifidobacteriales	Actinobacteria	Actinobacteria
MATFA__AR12_bin.53	619	Bifidobacteriumpseudocatenulatum	Bifidobacterium	Bifidobacteriaceae	Bifidobacteriales	Actinobacteria	Actinobacteria
MATFA__AR14_bin.68	619	Bifidobacteriumpseudocatenulatum	Bifidobacterium	Bifidobacteriaceae	Bifidobacteriales	Actinobacteria	Actinobacteria
MATFA__C10_bin.23	22122	Bifidobacteriumpseudolongum	Bifidobacterium	Bifidobacteriaceae	Bifidobacteriales	Actinobacteria	Actinobacteria
MATFA__AR12_bin.41	1147	Bilophilawadsworthia	Bilophila	Desulfovibrionaceae	Desulfovibrionales	Deltaproteobacteria	Proteobacteria
MATFA__AR4_bin.22	144402	Bittarellamassiliensis	Bittarella	Ruminococcaceae	Clostridiales	Clostridia	Firmicutes
MATFA__AA19_bin.17	3096	Blautiahansenii	Blautia	Lachnospiraceae	Clostridiales	Clostridia	Firmicutes
MATFA__AA26_bin.48	3096	Blautiahansenii	Blautia	Lachnospiraceae	Clostridiales	Clostridia	Firmicutes
MATFA__AA27_bin.73	3096	Blautiahansenii	Blautia	Lachnospiraceae	Clostridiales	Clostridia	Firmicutes
MATFA__APLV22_bin.46	3096	Blautiahansenii	Blautia	Lachnospiraceae	Clostridiales	Clostridia	Firmicutes
MATFA__C25_bin.29	3096	Blautiahansenii	Blautia	Lachnospiraceae	Clostridiales	Clostridia	Firmicutes
MATFA__C28_bin.23	3096	Blautiahansenii	Blautia	Lachnospiraceae	Clostridiales	Clostridia	Firmicutes
MATFA__C5_bin.54	3096	Blautiahansenii	Blautia	Lachnospiraceae	Clostridiales	Clostridia	Firmicutes
MATFA__C7_bin.9	3096	Blautiahansenii	Blautia	Lachnospiraceae	Clostridiales	Clostridia	Firmicutes
MATFA__AR2_bin.25	3096	Blautiahansenii	Blautia	Lachnospiraceae	Clostridiales	Clostridia	Firmicutes
MATFA__AA10_bin.41	46272	Blautiahydrogenotrophica	Blautia	Lachnospiraceae	Clostridiales	Clostridia	Firmicutes
MATFA__APLV28_bin.91	46272	Blautiahydrogenotrophica	Blautia	Lachnospiraceae	Clostridiales	Clostridia	Firmicutes
MATFA__C12_bin.67	46272	Blautiahydrogenotrophica	Blautia	Lachnospiraceae	Clostridiales	Clostridia	Firmicutes
MATFA__C19_bin.18	46272	Blautiahydrogenotrophica	Blautia	Lachnospiraceae	Clostridiales	Clostridia	Firmicutes
MATFA__AR13_bin.92	46272	Blautiahydrogenotrophica	Blautia	Lachnospiraceae	Clostridiales	Clostridia	Firmicutes
MATFA__AA10_bin.46	502	Blautiamassiliensis	Blautia	Lachnospiraceae	Clostridiales	Clostridia	Firmicutes
MATFA__AA11_bin.12	502	Blautiamassiliensis	Blautia	Lachnospiraceae	Clostridiales	Clostridia	Firmicutes
MATFA__AA13_bin.44	502	Blautiamassiliensis	Blautia	Lachnospiraceae	Clostridiales	Clostridia	Firmicutes
MATFA__AA1_bin.34	502	Blautiamassiliensis	Blautia	Lachnospiraceae	Clostridiales	Clostridia	Firmicutes
MATFA__AA20_bin.28	502	Blautiamassiliensis	Blautia	Lachnospiraceae	Clostridiales	Clostridia	Firmicutes
MATFA__AA22_bin.6	502	Blautiamassiliensis	Blautia	Lachnospiraceae	Clostridiales	Clostridia	Firmicutes
MATFA__AA23_bin.10	502	Blautiamassiliensis	Blautia	Lachnospiraceae	Clostridiales	Clostridia	Firmicutes
MATFA__AA25_bin.26	502	Blautiamassiliensis	Blautia	Lachnospiraceae	Clostridiales	Clostridia	Firmicutes
MATFA__AA4_bin.74	502	Blautiamassiliensis	Blautia	Lachnospiraceae	Clostridiales	Clostridia	Firmicutes
MATFA__AA5_bin.34	502	Blautiamassiliensis	Blautia	Lachnospiraceae	Clostridiales	Clostridia	Firmicutes
MATFA__APLV10_bin.5	502	Blautiamassiliensis	Blautia	Lachnospiraceae	Clostridiales	Clostridia	Firmicutes
MATFA__APLV11_bin.26	502	Blautiamassiliensis	Blautia	Lachnospiraceae	Clostridiales	Clostridia	Firmicutes
MATFA__APLV14_bin.47	502	Blautiamassiliensis	Blautia	Lachnospiraceae	Clostridiales	Clostridia	Firmicutes
MATFA__APLV15_bin.12	502	Blautiamassiliensis	Blautia	Lachnospiraceae	Clostridiales	Clostridia	Firmicutes
MATFA__APLV23_bin.55	502	Blautiamassiliensis	Blautia	Lachnospiraceae	Clostridiales	Clostridia	Firmicutes
MATFA__APLV9_bin.15	502	Blautiamassiliensis	Blautia	Lachnospiraceae	Clostridiales	Clostridia	Firmicutes
MATFA__C13_bin.34	502	Blautiamassiliensis	Blautia	Lachnospiraceae	Clostridiales	Clostridia	Firmicutes
MATFA__C16_bin.3	502	Blautiamassiliensis	Blautia	Lachnospiraceae	Clostridiales	Clostridia	Firmicutes
MATFA__C1_bin.68	502	Blautiamassiliensis	Blautia	Lachnospiraceae	Clostridiales	Clostridia	Firmicutes
MATFA__C20_bin.6	502	Blautiamassiliensis	Blautia	Lachnospiraceae	Clostridiales	Clostridia	Firmicutes
MATFA__C24_bin.25	502	Blautiamassiliensis	Blautia	Lachnospiraceae	Clostridiales	Clostridia	Firmicutes
MATFA__C26_bin.47	502	Blautiamassiliensis	Blautia	Lachnospiraceae	Clostridiales	Clostridia	Firmicutes
MATFA__C29_bin.54	502	Blautiamassiliensis	Blautia	Lachnospiraceae	Clostridiales	Clostridia	Firmicutes
MATFA__C2_bin.18	502	Blautiamassiliensis	Blautia	Lachnospiraceae	Clostridiales	Clostridia	Firmicutes
MATFA__C8_bin.41	502	Blautiamassiliensis	Blautia	Lachnospiraceae	Clostridiales	Clostridia	Firmicutes
MATFA__AR11_bin.62	502	Blautiamassiliensis	Blautia	Lachnospiraceae	Clostridiales	Clostridia	Firmicutes
MATFA__AR13_bin.20	502	Blautiamassiliensis	Blautia	Lachnospiraceae	Clostridiales	Clostridia	Firmicutes
MATFA__AR17_bin.53	502	Blautiamassiliensis	Blautia	Lachnospiraceae	Clostridiales	Clostridia	Firmicutes
MATFA__AR18_bin.31	502	Blautiamassiliensis	Blautia	Lachnospiraceae	Clostridiales	Clostridia	Firmicutes
MATFA__AR1_bin.46	502	Blautiamassiliensis	Blautia	Lachnospiraceae	Clostridiales	Clostridia	Firmicutes
MATFA__AR20_bin.72	502	Blautiamassiliensis	Blautia	Lachnospiraceae	Clostridiales	Clostridia	Firmicutes
MATFA__AR21_bin.87	502	Blautiamassiliensis	Blautia	Lachnospiraceae	Clostridiales	Clostridia	Firmicutes
MATFA__AR22_bin.62	502	Blautiamassiliensis	Blautia	Lachnospiraceae	Clostridiales	Clostridia	Firmicutes
MATFA__AR23_bin.42	502	Blautiamassiliensis	Blautia	Lachnospiraceae	Clostridiales	Clostridia	Firmicutes
MATFA__AR24_bin.13	502	Blautiamassiliensis	Blautia	Lachnospiraceae	Clostridiales	Clostridia	Firmicutes
MATFA__AR27_bin.52	502	Blautiamassiliensis	Blautia	Lachnospiraceae	Clostridiales	Clostridia	Firmicutes
MATFA__AR28_bin.52	502	Blautiamassiliensis	Blautia	Lachnospiraceae	Clostridiales	Clostridia	Firmicutes
MATFA__AR3_bin.12	502	Blautiamassiliensis	Blautia	Lachnospiraceae	Clostridiales	Clostridia	Firmicutes
MATFA__AR4_bin.61	502	Blautiamassiliensis	Blautia	Lachnospiraceae	Clostridiales	Clostridia	Firmicutes
MATFA__AR5_bin.28	502	Blautiamassiliensis	Blautia	Lachnospiraceae	Clostridiales	Clostridia	Firmicutes
MATFA__AA10_bin.32	1517	Blautiaobeum	Blautia	Lachnospiraceae	Clostridiales	Clostridia	Firmicutes
MATFA__APLV23_bin.30	1517	Blautiaobeum	Blautia	Lachnospiraceae	Clostridiales	Clostridia	Firmicutes
MATFA__APLV4_bin.17	1517	Blautiaobeum	Blautia	Lachnospiraceae	Clostridiales	Clostridia	Firmicutes
MATFA__AR13_bin.44	1517	Blautiaobeum	Blautia	Lachnospiraceae	Clostridiales	Clostridia	Firmicutes
MATFA__AR1_bin.15	1517	Blautiaobeum	Blautia	Lachnospiraceae	Clostridiales	Clostridia	Firmicutes
MATFA__AR1_bin.42	1517	Blautiaobeum	Blautia	Lachnospiraceae	Clostridiales	Clostridia	Firmicutes
MATFA__AR23_bin.31	1517	Blautiaobeum	Blautia	Lachnospiraceae	Clostridiales	Clostridia	Firmicutes
MATFA__AR24_bin.31	1517	Blautiaobeum	Blautia	Lachnospiraceae	Clostridiales	Clostridia	Firmicutes
MATFA__AR8_bin.57	1517	Blautiaobeum	Blautia	Lachnospiraceae	Clostridiales	Clostridia	Firmicutes
MATFA__AR9_bin.26	1517	Blautiaobeum	Blautia	Lachnospiraceae	Clostridiales	Clostridia	Firmicutes
MATFA__APLV24_bin.75	13426	Blautiaobeum	Blautia	Lachnospiraceae	Clostridiales	Clostridia	Firmicutes
MATFA__APLV27_bin.47	13426	Blautiaobeum	Blautia	Lachnospiraceae	Clostridiales	Clostridia	Firmicutes
MATFA__C22_bin.50	13426	Blautiaobeum	Blautia	Lachnospiraceae	Clostridiales	Clostridia	Firmicutes
MATFA__AA11_bin.80	1224	Blautiaproducta	Blautia	Lachnospiraceae	Clostridiales	Clostridia	Firmicutes
MATFA__AA26_bin.23	1224	Blautiaproducta	Blautia	Lachnospiraceae	Clostridiales	Clostridia	Firmicutes
MATFA__AA6_bin.20	1224	Blautiaproducta	Blautia	Lachnospiraceae	Clostridiales	Clostridia	Firmicutes
MATFA__APLV7_bin.20	1224	Blautiaproducta	Blautia	Lachnospiraceae	Clostridiales	Clostridia	Firmicutes
MATFA__C7_bin.11	1224	Blautiaproducta	Blautia	Lachnospiraceae	Clostridiales	Clostridia	Firmicutes
MATFA__APLV26_bin.17	24153	Blautiaproducta	Blautia	Lachnospiraceae	Clostridiales	Clostridia	Firmicutes
MATFA__AA1_bin.47	2070	Blautiasp.AF19-10LB	Blautia	Lachnospiraceae	Clostridiales	Clostridia	Firmicutes
MATFA__APLV29_bin.26	2109	Blautiasp.KGMB01111	Blautia	Lachnospiraceae	Clostridiales	Clostridia	Firmicutes
MATFA__APLV23_bin.66	588	Blautiasp.SG-772	Blautia	Lachnospiraceae	Clostridiales	Clostridia	Firmicutes
MATFA__C10_bin.5	588	Blautiasp.SG-772	Blautia	Lachnospiraceae	Clostridiales	Clostridia	Firmicutes
MATFA__AR8_bin.39	588	Blautiasp.SG-772	Blautia	Lachnospiraceae	Clostridiales	Clostridia	Firmicutes
MATFA__AA14_bin.27	297	Blautiawexlerae	Ruminococcus	Lachnospiraceae	Clostridiales	Clostridia	Firmicutes
MATFA__AA28_bin.87	297	Blautiawexlerae	Ruminococcus	Lachnospiraceae	Clostridiales	Clostridia	Firmicutes
MATFA__AA29_bin.47	297	Blautiawexlerae	Ruminococcus	Lachnospiraceae	Clostridiales	Clostridia	Firmicutes
MATFA__AA2_bin.36	297	Blautiawexlerae	Ruminococcus	Lachnospiraceae	Clostridiales	Clostridia	Firmicutes
MATFA__AA9_bin.64	297	Blautiawexlerae	Ruminococcus	Lachnospiraceae	Clostridiales	Clostridia	Firmicutes
MATFA__APLV15_bin.76	297	Blautiawexlerae	Ruminococcus	Lachnospiraceae	Clostridiales	Clostridia	Firmicutes
MATFA__APLV18_bin.19	297	Blautiawexlerae	Ruminococcus	Lachnospiraceae	Clostridiales	Clostridia	Firmicutes
MATFA__APLV1_bin.38	297	Blautiawexlerae	Ruminococcus	Lachnospiraceae	Clostridiales	Clostridia	Firmicutes
MATFA__APLV23_bin.40	297	Blautiawexlerae	Ruminococcus	Lachnospiraceae	Clostridiales	Clostridia	Firmicutes
MATFA__APLV24_bin.34	297	Blautiawexlerae	Ruminococcus	Lachnospiraceae	Clostridiales	Clostridia	Firmicutes
MATFA__APLV26_bin.32	297	Blautiawexlerae	Ruminococcus	Lachnospiraceae	Clostridiales	Clostridia	Firmicutes
MATFA__APLV4_bin.59	297	Blautiawexlerae	Ruminococcus	Lachnospiraceae	Clostridiales	Clostridia	Firmicutes
MATFA__APLV5_bin.60	297	Blautiawexlerae	Ruminococcus	Lachnospiraceae	Clostridiales	Clostridia	Firmicutes
MATFA__C10_bin.32	297	Blautiawexlerae	Ruminococcus	Lachnospiraceae	Clostridiales	Clostridia	Firmicutes
MATFA__C16_bin.35	297	Blautiawexlerae	Ruminococcus	Lachnospiraceae	Clostridiales	Clostridia	Firmicutes
MATFA__C17_bin.68	297	Blautiawexlerae	Ruminococcus	Lachnospiraceae	Clostridiales	Clostridia	Firmicutes
MATFA__C19_bin.33	297	Blautiawexlerae	Ruminococcus	Lachnospiraceae	Clostridiales	Clostridia	Firmicutes
MATFA__C22_bin.70	297	Blautiawexlerae	Ruminococcus	Lachnospiraceae	Clostridiales	Clostridia	Firmicutes
MATFA__C24_bin.28	297	Blautiawexlerae	Ruminococcus	Lachnospiraceae	Clostridiales	Clostridia	Firmicutes
MATFA__C28_bin.41	297	Blautiawexlerae	Ruminococcus	Lachnospiraceae	Clostridiales	Clostridia	Firmicutes
MATFA__C2_bin.11	297	Blautiawexlerae	Ruminococcus	Lachnospiraceae	Clostridiales	Clostridia	Firmicutes
MATFA__C30_bin.46	297	Blautiawexlerae	Ruminococcus	Lachnospiraceae	Clostridiales	Clostridia	Firmicutes
MATFA__C4_bin.20	297	Blautiawexlerae	Ruminococcus	Lachnospiraceae	Clostridiales	Clostridia	Firmicutes
MATFA__C8_bin.8	297	Blautiawexlerae	Ruminococcus	Lachnospiraceae	Clostridiales	Clostridia	Firmicutes
MATFA__C9_bin.23	297	Blautiawexlerae	Ruminococcus	Lachnospiraceae	Clostridiales	Clostridia	Firmicutes
MATFA__AR15_bin.110	297	Blautiawexlerae	Ruminococcus	Lachnospiraceae	Clostridiales	Clostridia	Firmicutes
MATFA__AR16_bin.22	297	Blautiawexlerae	Ruminococcus	Lachnospiraceae	Clostridiales	Clostridia	Firmicutes
MATFA__AR20_bin.42	297	Blautiawexlerae	Ruminococcus	Lachnospiraceae	Clostridiales	Clostridia	Firmicutes
MATFA__AR22_bin.19	297	Blautiawexlerae	Ruminococcus	Lachnospiraceae	Clostridiales	Clostridia	Firmicutes
MATFA__AR24_bin.25	297	Blautiawexlerae	Ruminococcus	Lachnospiraceae	Clostridiales	Clostridia	Firmicutes
MATFA__AR25_bin.70	297	Blautiawexlerae	Ruminococcus	Lachnospiraceae	Clostridiales	Clostridia	Firmicutes
MATFA__AR30_bin.40	297	Blautiawexlerae	Ruminococcus	Lachnospiraceae	Clostridiales	Clostridia	Firmicutes
MATFA__AR3_bin.5	297	Blautiawexlerae	Ruminococcus	Lachnospiraceae	Clostridiales	Clostridia	Firmicutes
MATFA__AR4_bin.59	297	Blautiawexlerae	Ruminococcus	Lachnospiraceae	Clostridiales	Clostridia	Firmicutes
MATFA__AR5_bin.34	297	Blautiawexlerae	Ruminococcus	Lachnospiraceae	Clostridiales	Clostridia	Firmicutes
MATFA__APLV11_bin.63	4560	Butyricicoccussp.AM42-5AC	Butyricicoccus	Clostridiaceae	Clostridiales	Clostridia	Firmicutes
MATFA__C6_bin.57	856	Butyricimonasfaecihominis	Butyricimonas	Odoribacteraceae	Bacteroidales	Bacteroidia	Bacteroidetes
MATFA__AA11_bin.73	878	CandidatusGastranaerophilalesbacterium	NA	NA	CandidatusGastranaerophilales	NA	CandidatusMelainabacteria
MATFA__AR30_bin.5	255336	CandidatusSaccharibacteriabacterium	NA	NA	NA	NA	CandidatusSaccharibacteria
MATFA__AR19_bin.14	274287	CandidatusSaccharibacteriabacterium	NA	NA	NA	NA	CandidatusSaccharibacteria
MATFA__APLV11_bin.57	771	Catenibacteriummitsuokai	Catenibacterium	Erysipelotrichaceae	Erysipelotrichales	Erysipelotrichia	Firmicutes
MATFA__APLV12_bin.84	771	Catenibacteriummitsuokai	Catenibacterium	Erysipelotrichaceae	Erysipelotrichales	Erysipelotrichia	Firmicutes
MATFA__APLV13_bin.41	771	Catenibacteriummitsuokai	Catenibacterium	Erysipelotrichaceae	Erysipelotrichales	Erysipelotrichia	Firmicutes
MATFA__APLV18_bin.1	771	Catenibacteriummitsuokai	Catenibacterium	Erysipelotrichaceae	Erysipelotrichales	Erysipelotrichia	Firmicutes
MATFA__C13_bin.55	771	Catenibacteriummitsuokai	Catenibacterium	Erysipelotrichaceae	Erysipelotrichales	Erysipelotrichia	Firmicutes
MATFA__AA5_bin.63	113585	Christensenellaminuta	Christensenella	Christensenellaceae	Clostridiales	Clostridia	Firmicutes
MATFA__AA7_bin.32	75942	Citrobacterbraakii	Citrobacter	Enterobacteriaceae	Enterobacterales	Gammaproteobacteria	Proteobacteria
MATFA__APLV26_bin.25	1339	Citrobacterfreundii	Citrobacter	Enterobacteriaceae	Enterobacterales	Gammaproteobacteria	Proteobacteria
MATFA__APLV10_bin.40	163191	ClostridiabacteriumUC5.1-1D1	Intestinibacillus	Eubacteriaceae	Clostridiales	Clostridia	Firmicutes
MATFA__APLV26_bin.2	163191	ClostridiabacteriumUC5.1-1D1	Intestinibacillus	Eubacteriaceae	Clostridiales	Clostridia	Firmicutes
MATFA__APLV14_bin.46	410	Clostridiaceaebacterium	Clostridium	Clostridiaceae	Clostridiales	Clostridia	Firmicutes
MATFA__APLV16_bin.51	410	Clostridiaceaebacterium	Clostridium	Clostridiaceae	Clostridiales	Clostridia	Firmicutes
MATFA__C1_bin.65	410	Clostridiaceaebacterium	Clostridium	Clostridiaceae	Clostridiales	Clostridia	Firmicutes
MATFA__AR12_bin.80	410	Clostridiaceaebacterium	Clostridium	Clostridiaceae	Clostridiales	Clostridia	Firmicutes
MATFA__AA17_bin.64	6833	Clostridiaceaebacterium	NA	Clostridiaceae	Clostridiales	Clostridia	Firmicutes
MATFA__AA27_bin.29	6833	Clostridiaceaebacterium	NA	Clostridiaceae	Clostridiales	Clostridia	Firmicutes
MATFA__AA7_bin.4	6833	Clostridiaceaebacterium	NA	Clostridiaceae	Clostridiales	Clostridia	Firmicutes
MATFA__APLV9_bin.54	6833	Clostridiaceaebacterium	NA	Clostridiaceae	Clostridiales	Clostridia	Firmicutes
MATFA__C1_bin.43	6833	Clostridiaceaebacterium	NA	Clostridiaceae	Clostridiales	Clostridia	Firmicutes
MATFA__AR21_bin.105	6833	Clostridiaceaebacterium	NA	Clostridiaceae	Clostridiales	Clostridia	Firmicutes
MATFA__AR25_bin.47	6833	Clostridiaceaebacterium	NA	Clostridiaceae	Clostridiales	Clostridia	Firmicutes
MATFA__C30_bin.58	488	ClostridialesbacteriumKLE1615	NA	Lachnospiraceae	Clostridiales	Clostridia	Firmicutes
MATFA__AA8_bin.38	2860	ClostridialesbacteriumVE202-09	Anaerostipes	Lachnospiraceae	Clostridiales	Clostridia	Firmicutes
MATFA__AA7_bin.23	4859	Clostridiumphoceensis	Clostridium	Clostridiaceae	Clostridiales	Clostridia	Firmicutes
MATFA__APLV21_bin.7	4859	Clostridiumphoceensis	Clostridium	Clostridiaceae	Clostridiales	Clostridia	Firmicutes
MATFA__APLV18_bin.27	304	Clostridiumsp.AF16-25	Clostridium	Clostridiaceae	Clostridiales	Clostridia	Firmicutes
MATFA__APLV2_bin.64	304	Clostridiumsp.AF16-25	Clostridium	Clostridiaceae	Clostridiales	Clostridia	Firmicutes
MATFA__C18_bin.39	304	Clostridiumsp.AF16-25	Clostridium	Clostridiaceae	Clostridiales	Clostridia	Firmicutes
MATFA__C8_bin.89	304	Clostridiumsp.AF16-25	Clostridium	Clostridiaceae	Clostridiales	Clostridia	Firmicutes
MATFA__APLV14_bin.32	4310	Clostridiumsp.AF27-2AA	Clostridium	Clostridiaceae	Clostridiales	Clostridia	Firmicutes
MATFA__APLV12_bin.46	318	Clostridiumsp.AF36-4	Clostridium	Clostridiaceae	Clostridiales	Clostridia	Firmicutes
MATFA__APLV13_bin.70	318	Clostridiumsp.AF36-4	Clostridium	Clostridiaceae	Clostridiales	Clostridia	Firmicutes
MATFA__APLV17_bin.19	318	Clostridiumsp.AF36-4	Clostridium	Clostridiaceae	Clostridiales	Clostridia	Firmicutes
MATFA__APLV21_bin.29	318	Clostridiumsp.AF36-4	Clostridium	Clostridiaceae	Clostridiales	Clostridia	Firmicutes
MATFA__C15_bin.32	318	Clostridiumsp.AF36-4	Clostridium	Clostridiaceae	Clostridiales	Clostridia	Firmicutes
MATFA__C30_bin.68	318	Clostridiumsp.AF36-4	Clostridium	Clostridiaceae	Clostridiales	Clostridia	Firmicutes
MATFA__C3_bin.8	318	Clostridiumsp.AF36-4	Clostridium	Clostridiaceae	Clostridiales	Clostridia	Firmicutes
MATFA__C8_bin.62	318	Clostridiumsp.AF36-4	Clostridium	Clostridiaceae	Clostridiales	Clostridia	Firmicutes
MATFA__AR14_bin.15	318	Clostridiumsp.AF36-4	Clostridium	Clostridiaceae	Clostridiales	Clostridia	Firmicutes
MATFA__AR27_bin.25	318	Clostridiumsp.AF36-4	Clostridium	Clostridiaceae	Clostridiales	Clostridia	Firmicutes
MATFA__AR4_bin.41	318	Clostridiumsp.AF36-4	Clostridium	Clostridiaceae	Clostridiales	Clostridia	Firmicutes
MATFA__AA19_bin.1	317	Clostridiumsp.AF46-12NS	Clostridium	Clostridiaceae	Clostridiales	Clostridia	Firmicutes
MATFA__AA20_bin.70	317	Clostridiumsp.AF46-12NS	Clostridium	Clostridiaceae	Clostridiales	Clostridia	Firmicutes
MATFA__AA4_bin.13	317	Clostridiumsp.AF46-12NS	Clostridium	Clostridiaceae	Clostridiales	Clostridia	Firmicutes
MATFA__C16_bin.51	317	Clostridiumsp.AF46-12NS	Clostridium	Clostridiaceae	Clostridiales	Clostridia	Firmicutes
MATFA__C3_bin.35	317	Clostridiumsp.AF46-12NS	Clostridium	Clostridiaceae	Clostridiales	Clostridia	Firmicutes
MATFA__AR16_bin.49	317	Clostridiumsp.AF46-12NS	Clostridium	Clostridiaceae	Clostridiales	Clostridia	Firmicutes
MATFA__AR23_bin.39	317	Clostridiumsp.AF46-12NS	Clostridium	Clostridiaceae	Clostridiales	Clostridia	Firmicutes
MATFA__AR24_bin.2	317	Clostridiumsp.AF46-12NS	Clostridium	Clostridiaceae	Clostridiales	Clostridia	Firmicutes
MATFA__AR30_bin.27	317	Clostridiumsp.AF46-12NS	Clostridium	Clostridiaceae	Clostridiales	Clostridia	Firmicutes
MATFA__AA14_bin.38	536	Clostridiumsp.AM09-51	Clostridium	Ruminococcaceae	Clostridiales	Clostridia	Firmicutes
MATFA__APLV9_bin.31	536	Clostridiumsp.AM09-51	Clostridium	Ruminococcaceae	Clostridiales	Clostridia	Firmicutes
MATFA__AR16_bin.72	412	Clostridiumsp.AM22-11AC	Clostridium	Clostridiaceae	Clostridiales	Clostridia	Firmicutes
MATFA__AR23_bin.4	412	Clostridiumsp.AM22-11AC	Clostridium	Clostridiaceae	Clostridiales	Clostridia	Firmicutes
MATFA__AR24_bin.38	412	Clostridiumsp.AM22-11AC	Clostridium	Clostridiaceae	Clostridiales	Clostridia	Firmicutes
MATFA__APLV11_bin.59	653	Clostridiumsp.AM49-4BH	Clostridium	Clostridiaceae	Clostridiales	Clostridia	Firmicutes
MATFA__APLV6_bin.74	653	Clostridiumsp.AM49-4BH	Clostridium	Clostridiaceae	Clostridiales	Clostridia	Firmicutes
MATFA__C14_bin.30	427	Clostridiumsp.L2-50	Clostridium	Clostridiaceae	Clostridiales	Clostridia	Firmicutes
MATFA__AR20_bin.90	427	Clostridiumsp.L2-50	Clostridium	Clostridiaceae	Clostridiales	Clostridia	Firmicutes
MATFA__APLV28_bin.73	19673	Clostridiumsp.M62/1	Clostridium	Clostridiaceae	Clostridiales	Clostridia	Firmicutes
MATFA__C24_bin.48	19673	Clostridiumsp.M62/1	Clostridium	Clostridiaceae	Clostridiales	Clostridia	Firmicutes
MATFA__C14_bin.1	4178	Clostridiumsp.WCA-389-WT-23D1	Clostridium	Clostridiaceae	Clostridiales	Clostridia	Firmicutes
MATFA__C14_bin.29	4178	Clostridiumsp.WCA-389-WT-23D1	Clostridium	Clostridiaceae	Clostridiales	Clostridia	Firmicutes
MATFA__AA20_bin.42	433	Collinsellaaerofaciens	Collinsella	Coriobacteriaceae	Coriobacteriales	Coriobacteriia	Actinobacteria
MATFA__AA21_bin.64	433	Collinsellaaerofaciens	Collinsella	Coriobacteriaceae	Coriobacteriales	Coriobacteriia	Actinobacteria
MATFA__AA22_bin.65	433	Collinsellaaerofaciens	Collinsella	Coriobacteriaceae	Coriobacteriales	Coriobacteriia	Actinobacteria
MATFA__AA23_bin.75	433	Collinsellaaerofaciens	Collinsella	Coriobacteriaceae	Coriobacteriales	Coriobacteriia	Actinobacteria
MATFA__AA30_bin.34	433	Collinsellaaerofaciens	Collinsella	Coriobacteriaceae	Coriobacteriales	Coriobacteriia	Actinobacteria
MATFA__AA5_bin.17	433	Collinsellaaerofaciens	Collinsella	Coriobacteriaceae	Coriobacteriales	Coriobacteriia	Actinobacteria
MATFA__APLV11_bin.7	433	Collinsellaaerofaciens	Collinsella	Coriobacteriaceae	Coriobacteriales	Coriobacteriia	Actinobacteria
MATFA__APLV14_bin.34	433	Collinsellaaerofaciens	Collinsella	Coriobacteriaceae	Coriobacteriales	Coriobacteriia	Actinobacteria
MATFA__APLV15_bin.19	433	Collinsellaaerofaciens	Collinsella	Coriobacteriaceae	Coriobacteriales	Coriobacteriia	Actinobacteria
MATFA__APLV16_bin.40	433	Collinsellaaerofaciens	Collinsella	Coriobacteriaceae	Coriobacteriales	Coriobacteriia	Actinobacteria
MATFA__APLV17_bin.72	433	Collinsellaaerofaciens	Collinsella	Coriobacteriaceae	Coriobacteriales	Coriobacteriia	Actinobacteria
MATFA__APLV22_bin.41	433	Collinsellaaerofaciens	Collinsella	Coriobacteriaceae	Coriobacteriales	Coriobacteriia	Actinobacteria
MATFA__APLV23_bin.28	433	Collinsellaaerofaciens	Collinsella	Coriobacteriaceae	Coriobacteriales	Coriobacteriia	Actinobacteria
MATFA__APLV24_bin.43	433	Collinsellaaerofaciens	Collinsella	Coriobacteriaceae	Coriobacteriales	Coriobacteriia	Actinobacteria
MATFA__APLV2_bin.72	433	Collinsellaaerofaciens	Collinsella	Coriobacteriaceae	Coriobacteriales	Coriobacteriia	Actinobacteria
MATFA__APLV5_bin.13	433	Collinsellaaerofaciens	Collinsella	Coriobacteriaceae	Coriobacteriales	Coriobacteriia	Actinobacteria
MATFA__APLV9_bin.27	433	Collinsellaaerofaciens	Collinsella	Coriobacteriaceae	Coriobacteriales	Coriobacteriia	Actinobacteria
MATFA__C11_bin.77	433	Collinsellaaerofaciens	Collinsella	Coriobacteriaceae	Coriobacteriales	Coriobacteriia	Actinobacteria
MATFA__C16_bin.23	433	Collinsellaaerofaciens	Collinsella	Coriobacteriaceae	Coriobacteriales	Coriobacteriia	Actinobacteria
MATFA__C1_bin.20	433	Collinsellaaerofaciens	Collinsella	Coriobacteriaceae	Coriobacteriales	Coriobacteriia	Actinobacteria
MATFA__C28_bin.8	433	Collinsellaaerofaciens	Collinsella	Coriobacteriaceae	Coriobacteriales	Coriobacteriia	Actinobacteria
MATFA__C30_bin.74	433	Collinsellaaerofaciens	Collinsella	Coriobacteriaceae	Coriobacteriales	Coriobacteriia	Actinobacteria
MATFA__C4_bin.19	433	Collinsellaaerofaciens	Collinsella	Coriobacteriaceae	Coriobacteriales	Coriobacteriia	Actinobacteria
MATFA__C6_bin.26	433	Collinsellaaerofaciens	Collinsella	Coriobacteriaceae	Coriobacteriales	Coriobacteriia	Actinobacteria
MATFA__C9_bin.72	433	Collinsellaaerofaciens	Collinsella	Coriobacteriaceae	Coriobacteriales	Coriobacteriia	Actinobacteria
MATFA__AR13_bin.75	433	Collinsellaaerofaciens	Collinsella	Coriobacteriaceae	Coriobacteriales	Coriobacteriia	Actinobacteria
MATFA__AR1_bin.9	433	Collinsellaaerofaciens	Collinsella	Coriobacteriaceae	Coriobacteriales	Coriobacteriia	Actinobacteria
MATFA__AR20_bin.76	433	Collinsellaaerofaciens	Collinsella	Coriobacteriaceae	Coriobacteriales	Coriobacteriia	Actinobacteria
MATFA__AR26_bin.34	433	Collinsellaaerofaciens	Collinsella	Coriobacteriaceae	Coriobacteriales	Coriobacteriia	Actinobacteria
MATFA__AR6_bin.53	433	Collinsellaaerofaciens	Collinsella	Coriobacteriaceae	Coriobacteriales	Coriobacteriia	Actinobacteria
MATFA__AR7_bin.30	433	Collinsellaaerofaciens	Collinsella	Coriobacteriaceae	Coriobacteriales	Coriobacteriia	Actinobacteria
MATFA__AA5_bin.13	2226	Collinsellabouchesdurhonensis	Collinsella	Coriobacteriaceae	Coriobacteriales	Coriobacteriia	Actinobacteria
MATFA__APLV23_bin.89	2226	Collinsellabouchesdurhonensis	Collinsella	Coriobacteriaceae	Coriobacteriales	Coriobacteriia	Actinobacteria
MATFA__C13_bin.37	2226	Collinsellabouchesdurhonensis	Collinsella	Coriobacteriaceae	Coriobacteriales	Coriobacteriia	Actinobacteria
MATFA__APLV14_bin.65	1302	Collinsellaintestinalis	Collinsella	Coriobacteriaceae	Coriobacteriales	Coriobacteriia	Actinobacteria
MATFA__APLV6_bin.51	1302	Collinsellaintestinalis	Collinsella	Coriobacteriaceae	Coriobacteriales	Coriobacteriia	Actinobacteria
MATFA__C24_bin.67	4189	Collinsellasp.AF08-23	Collinsella	Coriobacteriaceae	Coriobacteriales	Coriobacteriia	Actinobacteria
MATFA__APLV14_bin.34	1727	Collinsellasp.AM34-10	Collinsella	Coriobacteriaceae	Coriobacteriales	Coriobacteriia	Actinobacteria
MATFA__APLV9_bin.27	1727	Collinsellasp.AM34-10	Collinsella	Coriobacteriaceae	Coriobacteriales	Coriobacteriia	Actinobacteria
MATFA__AR17_bin.59	1727	Collinsellasp.AM34-10	Collinsella	Coriobacteriaceae	Coriobacteriales	Coriobacteriia	Actinobacteria
MATFA__AR25_bin.87	1727	Collinsellasp.AM34-10	Collinsella	Coriobacteriaceae	Coriobacteriales	Coriobacteriia	Actinobacteria
MATFA__AR6_bin.53	1727	Collinsellasp.AM34-10	Collinsella	Coriobacteriaceae	Coriobacteriales	Coriobacteriia	Actinobacteria
MATFA__APLV20_bin.6	170634	Collinsellasp.An7	Collinsella	Coriobacteriaceae	Coriobacteriales	Coriobacteriia	Actinobacteria
MATFA__AR21_bin.57	977	Collinsellatanakaei	Collinsella	Coriobacteriaceae	Coriobacteriales	Coriobacteriia	Actinobacteria
MATFA__APLV23_bin.87	1233	Coprobacilluscateniformis	Coprobacillus	Erysipelotrichaceae	Erysipelotrichales	Erysipelotrichia	Firmicutes
MATFA__APLV26_bin.20	1233	Coprobacilluscateniformis	Coprobacillus	Erysipelotrichaceae	Erysipelotrichales	Erysipelotrichia	Firmicutes
MATFA__APLV9_bin.18	1233	Coprobacilluscateniformis	Coprobacillus	Erysipelotrichaceae	Erysipelotrichales	Erysipelotrichia	Firmicutes
MATFA__AR13_bin.25	1233	Coprobacilluscateniformis	Coprobacillus	Erysipelotrichaceae	Erysipelotrichales	Erysipelotrichia	Firmicutes
MATFA__AR21_bin.79	1233	Coprobacilluscateniformis	Coprobacillus	Erysipelotrichaceae	Erysipelotrichales	Erysipelotrichia	Firmicutes
MATFA__AA9_bin.44	1044	Coprobacillussp.8_1_38FAA	Coprobacillus	Erysipelotrichaceae	Erysipelotrichales	Erysipelotrichia	Firmicutes
MATFA__AR24_bin.48	1044	Coprobacillussp.8_1_38FAA	Coprobacillus	Erysipelotrichaceae	Erysipelotrichales	Erysipelotrichia	Firmicutes
MATFA__AR2_bin.36	1044	Coprobacillussp.8_1_38FAA	Coprobacillus	Erysipelotrichaceae	Erysipelotrichales	Erysipelotrichia	Firmicutes
MATFA__AA13_bin.28	2658	Coprococcuscatus	Coprococcus	Lachnospiraceae	Clostridiales	Clostridia	Firmicutes
MATFA__AA23_bin.63	2658	Coprococcuscatus	Coprococcus	Lachnospiraceae	Clostridiales	Clostridia	Firmicutes
MATFA__AA29_bin.56	2658	Coprococcuscatus	Coprococcus	Lachnospiraceae	Clostridiales	Clostridia	Firmicutes
MATFA__APLV12_bin.93	2658	Coprococcuscatus	Coprococcus	Lachnospiraceae	Clostridiales	Clostridia	Firmicutes
MATFA__APLV17_bin.40	2658	Coprococcuscatus	Coprococcus	Lachnospiraceae	Clostridiales	Clostridia	Firmicutes
MATFA__APLV1_bin.58	2658	Coprococcuscatus	Coprococcus	Lachnospiraceae	Clostridiales	Clostridia	Firmicutes
MATFA__APLV20_bin.28	2658	Coprococcuscatus	Coprococcus	Lachnospiraceae	Clostridiales	Clostridia	Firmicutes
MATFA__APLV23_bin.61	2658	Coprococcuscatus	Coprococcus	Lachnospiraceae	Clostridiales	Clostridia	Firmicutes
MATFA__APLV5_bin.38	2658	Coprococcuscatus	Coprococcus	Lachnospiraceae	Clostridiales	Clostridia	Firmicutes
MATFA__C14_bin.39	2658	Coprococcuscatus	Coprococcus	Lachnospiraceae	Clostridiales	Clostridia	Firmicutes
MATFA__C16_bin.28	2658	Coprococcuscatus	Coprococcus	Lachnospiraceae	Clostridiales	Clostridia	Firmicutes
MATFA__C22_bin.71	2658	Coprococcuscatus	Coprococcus	Lachnospiraceae	Clostridiales	Clostridia	Firmicutes
MATFA__C8_bin.102	2658	Coprococcuscatus	Coprococcus	Lachnospiraceae	Clostridiales	Clostridia	Firmicutes
MATFA__AR17_bin.66	2658	Coprococcuscatus	Coprococcus	Lachnospiraceae	Clostridiales	Clostridia	Firmicutes
MATFA__AR18_bin.86	2658	Coprococcuscatus	Coprococcus	Lachnospiraceae	Clostridiales	Clostridia	Firmicutes
MATFA__AR30_bin.35	2658	Coprococcuscatus	Coprococcus	Lachnospiraceae	Clostridiales	Clostridia	Firmicutes
MATFA__AR8_bin.71	2658	Coprococcuscatus	Coprococcus	Lachnospiraceae	Clostridiales	Clostridia	Firmicutes
MATFA__AA21_bin.74	1412	Coprococcuscomes	Coprococcus	Lachnospiraceae	Clostridiales	Clostridia	Firmicutes
MATFA__APLV13_bin.28	1412	Coprococcuscomes	Coprococcus	Lachnospiraceae	Clostridiales	Clostridia	Firmicutes
MATFA__APLV14_bin.40	1412	Coprococcuscomes	Coprococcus	Lachnospiraceae	Clostridiales	Clostridia	Firmicutes
MATFA__APLV29_bin.46	1412	Coprococcuscomes	Coprococcus	Lachnospiraceae	Clostridiales	Clostridia	Firmicutes
MATFA__APLV8_bin.71	1412	Coprococcuscomes	Coprococcus	Lachnospiraceae	Clostridiales	Clostridia	Firmicutes
MATFA__AR12_bin.24	1412	Coprococcuscomes	Coprococcus	Lachnospiraceae	Clostridiales	Clostridia	Firmicutes
MATFA__AR16_bin.69	1412	Coprococcuscomes	Coprococcus	Lachnospiraceae	Clostridiales	Clostridia	Firmicutes
MATFA__AR17_bin.50	1412	Coprococcuscomes	Coprococcus	Lachnospiraceae	Clostridiales	Clostridia	Firmicutes
MATFA__AR23_bin.13	1412	Coprococcuscomes	Coprococcus	Lachnospiraceae	Clostridiales	Clostridia	Firmicutes
MATFA__AR8_bin.49	1412	Coprococcuscomes	Coprococcus	Lachnospiraceae	Clostridiales	Clostridia	Firmicutes
MATFA__AA21_bin.36	354	Coprococcuseutactus	Coprococcus	Lachnospiraceae	Clostridiales	Clostridia	Firmicutes
MATFA__APLV15_bin.52	354	Coprococcuseutactus	Coprococcus	Lachnospiraceae	Clostridiales	Clostridia	Firmicutes
MATFA__APLV17_bin.64	354	Coprococcuseutactus	Coprococcus	Lachnospiraceae	Clostridiales	Clostridia	Firmicutes
MATFA__APLV19_bin.67	354	Coprococcuseutactus	Coprococcus	Lachnospiraceae	Clostridiales	Clostridia	Firmicutes
MATFA__APLV23_bin.16	354	Coprococcuseutactus	Coprococcus	Lachnospiraceae	Clostridiales	Clostridia	Firmicutes
MATFA__C16_bin.33	354	Coprococcuseutactus	Coprococcus	Lachnospiraceae	Clostridiales	Clostridia	Firmicutes
MATFA__C30_bin.79	354	Coprococcuseutactus	Coprococcus	Lachnospiraceae	Clostridiales	Clostridia	Firmicutes
MATFA__C9_bin.55	354	Coprococcuseutactus	Coprococcus	Lachnospiraceae	Clostridiales	Clostridia	Firmicutes
MATFA__AR29_bin.67	354	Coprococcuseutactus	Coprococcus	Lachnospiraceae	Clostridiales	Clostridia	Firmicutes
MATFA__AR8_bin.78	354	Coprococcuseutactus	Coprococcus	Lachnospiraceae	Clostridiales	Clostridia	Firmicutes
MATFA__C11_bin.40	1074	Coprococcuseutactus	Coprococcus	Lachnospiraceae	Clostridiales	Clostridia	Firmicutes
MATFA__AR18_bin.94	1074	Coprococcuseutactus	Coprococcus	Lachnospiraceae	Clostridiales	Clostridia	Firmicutes
MATFA__C20_bin.15	11770	Corynebacteriumargentoratense	Corynebacterium	Corynebacteriaceae	Corynebacteriales	Actinobacteria	Actinobacteria
MATFA__APLV28_bin.74	46759	Desulfovibriosp.3_1_syn3	Desulfovibrio	Desulfovibrionaceae	Desulfovibrionales	Deltaproteobacteria	Proteobacteria
MATFA__C5_bin.72	46759	Desulfovibriosp.3_1_syn3	Desulfovibrio	Desulfovibrionaceae	Desulfovibrionales	Deltaproteobacteria	Proteobacteria
MATFA__AA18_bin.55	561	Dialisterinvisus	Dialister	Veillonellaceae	Veillonellales	Negativicutes	Firmicutes
MATFA__AA30_bin.88	561	Dialisterinvisus	Dialister	Veillonellaceae	Veillonellales	Negativicutes	Firmicutes
MATFA__APLV10_bin.29	561	Dialisterinvisus	Dialister	Veillonellaceae	Veillonellales	Negativicutes	Firmicutes
MATFA__APLV15_bin.13	561	Dialisterinvisus	Dialister	Veillonellaceae	Veillonellales	Negativicutes	Firmicutes
MATFA__APLV16_bin.25	561	Dialisterinvisus	Dialister	Veillonellaceae	Veillonellales	Negativicutes	Firmicutes
MATFA__APLV17_bin.4	561	Dialisterinvisus	Dialister	Veillonellaceae	Veillonellales	Negativicutes	Firmicutes
MATFA__APLV21_bin.66	561	Dialisterinvisus	Dialister	Veillonellaceae	Veillonellales	Negativicutes	Firmicutes
MATFA__APLV28_bin.1	561	Dialisterinvisus	Dialister	Veillonellaceae	Veillonellales	Negativicutes	Firmicutes
MATFA__APLV4_bin.58	561	Dialisterinvisus	Dialister	Veillonellaceae	Veillonellales	Negativicutes	Firmicutes
MATFA__APLV9_bin.30	561	Dialisterinvisus	Dialister	Veillonellaceae	Veillonellales	Negativicutes	Firmicutes
MATFA__C12_bin.47	561	Dialisterinvisus	Dialister	Veillonellaceae	Veillonellales	Negativicutes	Firmicutes
MATFA__C14_bin.83	561	Dialisterinvisus	Dialister	Veillonellaceae	Veillonellales	Negativicutes	Firmicutes
MATFA__C15_bin.50	561	Dialisterinvisus	Dialister	Veillonellaceae	Veillonellales	Negativicutes	Firmicutes
MATFA__C16_bin.87	561	Dialisterinvisus	Dialister	Veillonellaceae	Veillonellales	Negativicutes	Firmicutes
MATFA__C30_bin.38	561	Dialisterinvisus	Dialister	Veillonellaceae	Veillonellales	Negativicutes	Firmicutes
MATFA__C6_bin.27	561	Dialisterinvisus	Dialister	Veillonellaceae	Veillonellales	Negativicutes	Firmicutes
MATFA__AR12_bin.3	561	Dialisterinvisus	Dialister	Veillonellaceae	Veillonellales	Negativicutes	Firmicutes
MATFA__AR13_bin.91	561	Dialisterinvisus	Dialister	Veillonellaceae	Veillonellales	Negativicutes	Firmicutes
MATFA__AR14_bin.80	561	Dialisterinvisus	Dialister	Veillonellaceae	Veillonellales	Negativicutes	Firmicutes
MATFA__AR16_bin.37	561	Dialisterinvisus	Dialister	Veillonellaceae	Veillonellales	Negativicutes	Firmicutes
MATFA__AR21_bin.23	561	Dialisterinvisus	Dialister	Veillonellaceae	Veillonellales	Negativicutes	Firmicutes
MATFA__AR30_bin.33	561	Dialisterinvisus	Dialister	Veillonellaceae	Veillonellales	Negativicutes	Firmicutes
MATFA__AR6_bin.63	561	Dialisterinvisus	Dialister	Veillonellaceae	Veillonellales	Negativicutes	Firmicutes
MATFA__AR9_bin.13	561	Dialisterinvisus	Dialister	Veillonellaceae	Veillonellales	Negativicutes	Firmicutes
MATFA__C13_bin.19	1564	Dialistersuccinatiphilus	Dialister	Veillonellaceae	Veillonellales	Negativicutes	Firmicutes
MATFA__AR25_bin.24	1564	Dialistersuccinatiphilus	Dialister	Veillonellaceae	Veillonellales	Negativicutes	Firmicutes
MATFA__AA1_bin.50	15555	Doreaformicigenerans	Dorea	Lachnospiraceae	Clostridiales	Clostridia	Firmicutes
MATFA__AA30_bin.50	15555	Doreaformicigenerans	Dorea	Lachnospiraceae	Clostridiales	Clostridia	Firmicutes
MATFA__AA9_bin.28	15555	Doreaformicigenerans	Dorea	Lachnospiraceae	Clostridiales	Clostridia	Firmicutes
MATFA__APLV17_bin.50	15555	Doreaformicigenerans	Dorea	Lachnospiraceae	Clostridiales	Clostridia	Firmicutes
MATFA__APLV19_bin.20	15555	Doreaformicigenerans	Dorea	Lachnospiraceae	Clostridiales	Clostridia	Firmicutes
MATFA__APLV1_bin.26	15555	Doreaformicigenerans	Dorea	Lachnospiraceae	Clostridiales	Clostridia	Firmicutes
MATFA__APLV30_bin.34	15555	Doreaformicigenerans	Dorea	Lachnospiraceae	Clostridiales	Clostridia	Firmicutes
MATFA__C20_bin.56	15555	Doreaformicigenerans	Dorea	Lachnospiraceae	Clostridiales	Clostridia	Firmicutes
MATFA__C24_bin.40	15555	Doreaformicigenerans	Dorea	Lachnospiraceae	Clostridiales	Clostridia	Firmicutes
MATFA__AR2_bin.12	15555	Doreaformicigenerans	Dorea	Lachnospiraceae	Clostridiales	Clostridia	Firmicutes
MATFA__AR9_bin.34	15555	Doreaformicigenerans	Dorea	Lachnospiraceae	Clostridiales	Clostridia	Firmicutes
MATFA__AA10_bin.65	435	Dorealongicatena	Dorea	Lachnospiraceae	Clostridiales	Clostridia	Firmicutes
MATFA__AA22_bin.62	435	Dorealongicatena	Dorea	Lachnospiraceae	Clostridiales	Clostridia	Firmicutes
MATFA__APLV10_bin.45	435	Dorealongicatena	Dorea	Lachnospiraceae	Clostridiales	Clostridia	Firmicutes
MATFA__APLV13_bin.19	435	Dorealongicatena	Dorea	Lachnospiraceae	Clostridiales	Clostridia	Firmicutes
MATFA__APLV20_bin.8	435	Dorealongicatena	Dorea	Lachnospiraceae	Clostridiales	Clostridia	Firmicutes
MATFA__C1_bin.73	435	Dorealongicatena	Dorea	Lachnospiraceae	Clostridiales	Clostridia	Firmicutes
MATFA__C22_bin.67	435	Dorealongicatena	Dorea	Lachnospiraceae	Clostridiales	Clostridia	Firmicutes
MATFA__C29_bin.30	435	Dorealongicatena	Dorea	Lachnospiraceae	Clostridiales	Clostridia	Firmicutes
MATFA__AR7_bin.28	435	Dorealongicatena	Dorea	Lachnospiraceae	Clostridiales	Clostridia	Firmicutes
MATFA__AA22_bin.69	506	Dorealongicatena	Dorea	Lachnospiraceae	Clostridiales	Clostridia	Firmicutes
MATFA__APLV4_bin.14	506	Dorealongicatena	Dorea	Lachnospiraceae	Clostridiales	Clostridia	Firmicutes
MATFA__C20_bin.60	506	Dorealongicatena	Dorea	Lachnospiraceae	Clostridiales	Clostridia	Firmicutes
MATFA__AR27_bin.40	506	Dorealongicatena	Dorea	Lachnospiraceae	Clostridiales	Clostridia	Firmicutes
MATFA__AR3_bin.25	506	Dorealongicatena	Dorea	Lachnospiraceae	Clostridiales	Clostridia	Firmicutes
MATFA__AA17_bin.26	22396	Doreasp.AM10-31	Dorea	Lachnospiraceae	Clostridiales	Clostridia	Firmicutes
MATFA__AA28_bin.29	22396	Doreasp.AM10-31	Dorea	Lachnospiraceae	Clostridiales	Clostridia	Firmicutes
MATFA__C10_bin.38	22396	Doreasp.AM10-31	Dorea	Lachnospiraceae	Clostridiales	Clostridia	Firmicutes
MATFA__C25_bin.56	22396	Doreasp.AM10-31	Dorea	Lachnospiraceae	Clostridiales	Clostridia	Firmicutes
MATFA__AR15_bin.60	22396	Doreasp.AM10-31	Dorea	Lachnospiraceae	Clostridiales	Clostridia	Firmicutes
MATFA__APLV1_bin.41	14107	Doreasp.AM58-8	Dorea	Lachnospiraceae	Clostridiales	Clostridia	Firmicutes
MATFA__APLV23_bin.41	14107	Doreasp.AM58-8	Dorea	Lachnospiraceae	Clostridiales	Clostridia	Firmicutes
MATFA__AA2_bin.28	152395	Drancourtellasp.An12	Drancourtella	Ruminococcaceae	Clostridiales	Clostridia	Firmicutes
MATFA__AA11_bin.61	1018	Eggerthellalenta	Eggerthella	Eggerthellaceae	Eggerthellales	Coriobacteriia	Actinobacteria
MATFA__AA12_bin.4	1018	Eggerthellalenta	Eggerthella	Eggerthellaceae	Eggerthellales	Coriobacteriia	Actinobacteria
MATFA__AA14_bin.68	1018	Eggerthellalenta	Eggerthella	Eggerthellaceae	Eggerthellales	Coriobacteriia	Actinobacteria
MATFA__AA17_bin.19	1018	Eggerthellalenta	Eggerthella	Eggerthellaceae	Eggerthellales	Coriobacteriia	Actinobacteria
MATFA__AA18_bin.34	1018	Eggerthellalenta	Eggerthella	Eggerthellaceae	Eggerthellales	Coriobacteriia	Actinobacteria
MATFA__AA1_bin.45	1018	Eggerthellalenta	Eggerthella	Eggerthellaceae	Eggerthellales	Coriobacteriia	Actinobacteria
MATFA__AA20_bin.44	1018	Eggerthellalenta	Eggerthella	Eggerthellaceae	Eggerthellales	Coriobacteriia	Actinobacteria
MATFA__AA25_bin.27	1018	Eggerthellalenta	Eggerthella	Eggerthellaceae	Eggerthellales	Coriobacteriia	Actinobacteria
MATFA__AA26_bin.50	1018	Eggerthellalenta	Eggerthella	Eggerthellaceae	Eggerthellales	Coriobacteriia	Actinobacteria
MATFA__AA27_bin.17	1018	Eggerthellalenta	Eggerthella	Eggerthellaceae	Eggerthellales	Coriobacteriia	Actinobacteria
MATFA__AA29_bin.58	1018	Eggerthellalenta	Eggerthella	Eggerthellaceae	Eggerthellales	Coriobacteriia	Actinobacteria
MATFA__AA2_bin.24	1018	Eggerthellalenta	Eggerthella	Eggerthellaceae	Eggerthellales	Coriobacteriia	Actinobacteria
MATFA__AA3_bin.19	1018	Eggerthellalenta	Eggerthella	Eggerthellaceae	Eggerthellales	Coriobacteriia	Actinobacteria
MATFA__AA5_bin.16	1018	Eggerthellalenta	Eggerthella	Eggerthellaceae	Eggerthellales	Coriobacteriia	Actinobacteria
MATFA__AA6_bin.16	1018	Eggerthellalenta	Eggerthella	Eggerthellaceae	Eggerthellales	Coriobacteriia	Actinobacteria
MATFA__AA7_bin.43	1018	Eggerthellalenta	Eggerthella	Eggerthellaceae	Eggerthellales	Coriobacteriia	Actinobacteria
MATFA__AA8_bin.52	1018	Eggerthellalenta	Eggerthella	Eggerthellaceae	Eggerthellales	Coriobacteriia	Actinobacteria
MATFA__APLV10_bin.60	1018	Eggerthellalenta	Eggerthella	Eggerthellaceae	Eggerthellales	Coriobacteriia	Actinobacteria
MATFA__APLV21_bin.11	1018	Eggerthellalenta	Eggerthella	Eggerthellaceae	Eggerthellales	Coriobacteriia	Actinobacteria
MATFA__APLV22_bin.47	1018	Eggerthellalenta	Eggerthella	Eggerthellaceae	Eggerthellales	Coriobacteriia	Actinobacteria
MATFA__APLV23_bin.26	1018	Eggerthellalenta	Eggerthella	Eggerthellaceae	Eggerthellales	Coriobacteriia	Actinobacteria
MATFA__APLV24_bin.37	1018	Eggerthellalenta	Eggerthella	Eggerthellaceae	Eggerthellales	Coriobacteriia	Actinobacteria
MATFA__APLV26_bin.14	1018	Eggerthellalenta	Eggerthella	Eggerthellaceae	Eggerthellales	Coriobacteriia	Actinobacteria
MATFA__APLV28_bin.52	1018	Eggerthellalenta	Eggerthella	Eggerthellaceae	Eggerthellales	Coriobacteriia	Actinobacteria
MATFA__APLV6_bin.31	1018	Eggerthellalenta	Eggerthella	Eggerthellaceae	Eggerthellales	Coriobacteriia	Actinobacteria
MATFA__APLV7_bin.29	1018	Eggerthellalenta	Eggerthella	Eggerthellaceae	Eggerthellales	Coriobacteriia	Actinobacteria
MATFA__C12_bin.58	1018	Eggerthellalenta	Eggerthella	Eggerthellaceae	Eggerthellales	Coriobacteriia	Actinobacteria
MATFA__C15_bin.53	1018	Eggerthellalenta	Eggerthella	Eggerthellaceae	Eggerthellales	Coriobacteriia	Actinobacteria
MATFA__C18_bin.22	1018	Eggerthellalenta	Eggerthella	Eggerthellaceae	Eggerthellales	Coriobacteriia	Actinobacteria
MATFA__C19_bin.12	1018	Eggerthellalenta	Eggerthella	Eggerthellaceae	Eggerthellales	Coriobacteriia	Actinobacteria
MATFA__C1_bin.4	1018	Eggerthellalenta	Eggerthella	Eggerthellaceae	Eggerthellales	Coriobacteriia	Actinobacteria
MATFA__C20_bin.1	1018	Eggerthellalenta	Eggerthella	Eggerthellaceae	Eggerthellales	Coriobacteriia	Actinobacteria
MATFA__C23_bin.17	1018	Eggerthellalenta	Eggerthella	Eggerthellaceae	Eggerthellales	Coriobacteriia	Actinobacteria
MATFA__C24_bin.71	1018	Eggerthellalenta	Eggerthella	Eggerthellaceae	Eggerthellales	Coriobacteriia	Actinobacteria
MATFA__C25_bin.31	1018	Eggerthellalenta	Eggerthella	Eggerthellaceae	Eggerthellales	Coriobacteriia	Actinobacteria
MATFA__C26_bin.48	1018	Eggerthellalenta	Eggerthella	Eggerthellaceae	Eggerthellales	Coriobacteriia	Actinobacteria
MATFA__C28_bin.6	1018	Eggerthellalenta	Eggerthella	Eggerthellaceae	Eggerthellales	Coriobacteriia	Actinobacteria
MATFA__C29_bin.20	1018	Eggerthellalenta	Eggerthella	Eggerthellaceae	Eggerthellales	Coriobacteriia	Actinobacteria
MATFA__C2_bin.19	1018	Eggerthellalenta	Eggerthella	Eggerthellaceae	Eggerthellales	Coriobacteriia	Actinobacteria
MATFA__C4_bin.18	1018	Eggerthellalenta	Eggerthella	Eggerthellaceae	Eggerthellales	Coriobacteriia	Actinobacteria
MATFA__C5_bin.61	1018	Eggerthellalenta	Eggerthella	Eggerthellaceae	Eggerthellales	Coriobacteriia	Actinobacteria
MATFA__C7_bin.16	1018	Eggerthellalenta	Eggerthella	Eggerthellaceae	Eggerthellales	Coriobacteriia	Actinobacteria
MATFA__C8_bin.10	1018	Eggerthellalenta	Eggerthella	Eggerthellaceae	Eggerthellales	Coriobacteriia	Actinobacteria
MATFA__AR10_bin.6	1018	Eggerthellalenta	Eggerthella	Eggerthellaceae	Eggerthellales	Coriobacteriia	Actinobacteria
MATFA__AR11_bin.52	1018	Eggerthellalenta	Eggerthella	Eggerthellaceae	Eggerthellales	Coriobacteriia	Actinobacteria
MATFA__AR16_bin.31	1018	Eggerthellalenta	Eggerthella	Eggerthellaceae	Eggerthellales	Coriobacteriia	Actinobacteria
MATFA__AR21_bin.54	1018	Eggerthellalenta	Eggerthella	Eggerthellaceae	Eggerthellales	Coriobacteriia	Actinobacteria
MATFA__AR22_bin.35	1018	Eggerthellalenta	Eggerthella	Eggerthellaceae	Eggerthellales	Coriobacteriia	Actinobacteria
MATFA__AR23_bin.19	1018	Eggerthellalenta	Eggerthella	Eggerthellaceae	Eggerthellales	Coriobacteriia	Actinobacteria
MATFA__AR24_bin.29	1018	Eggerthellalenta	Eggerthella	Eggerthellaceae	Eggerthellales	Coriobacteriia	Actinobacteria
MATFA__AR28_bin.73	1018	Eggerthellalenta	Eggerthella	Eggerthellaceae	Eggerthellales	Coriobacteriia	Actinobacteria
MATFA__AR2_bin.7	1018	Eggerthellalenta	Eggerthella	Eggerthellaceae	Eggerthellales	Coriobacteriia	Actinobacteria
MATFA__AR3_bin.4	1018	Eggerthellalenta	Eggerthella	Eggerthellaceae	Eggerthellales	Coriobacteriia	Actinobacteria
MATFA__AR4_bin.55	1018	Eggerthellalenta	Eggerthella	Eggerthellaceae	Eggerthellales	Coriobacteriia	Actinobacteria
MATFA__AR5_bin.30	1018	Eggerthellalenta	Eggerthella	Eggerthellaceae	Eggerthellales	Coriobacteriia	Actinobacteria
MATFA__AR7_bin.61	1018	Eggerthellalenta	Eggerthella	Eggerthellaceae	Eggerthellales	Coriobacteriia	Actinobacteria
MATFA__AA27_bin.38	380	Eisenbergiellamassiliensis	Eisenbergiella	Lachnospiraceae	Clostridiales	Clostridia	Firmicutes
MATFA__AA30_bin.51	380	Eisenbergiellamassiliensis	Eisenbergiella	Lachnospiraceae	Clostridiales	Clostridia	Firmicutes
MATFA__APLV14_bin.26	380	Eisenbergiellamassiliensis	Eisenbergiella	Lachnospiraceae	Clostridiales	Clostridia	Firmicutes
MATFA__APLV21_bin.55	380	Eisenbergiellamassiliensis	Eisenbergiella	Lachnospiraceae	Clostridiales	Clostridia	Firmicutes
MATFA__APLV26_bin.7	380	Eisenbergiellamassiliensis	Eisenbergiella	Lachnospiraceae	Clostridiales	Clostridia	Firmicutes
MATFA__AR4_bin.43	380	Eisenbergiellamassiliensis	Eisenbergiella	Lachnospiraceae	Clostridiales	Clostridia	Firmicutes
MATFA__AA28_bin.40	21939	Eisenbergiellasp.OF01-20	Eisenbergiella	Lachnospiraceae	Clostridiales	Clostridia	Firmicutes
MATFA__AA2_bin.29	21939	Eisenbergiellasp.OF01-20	Eisenbergiella	Lachnospiraceae	Clostridiales	Clostridia	Firmicutes
MATFA__APLV21_bin.9	21939	Eisenbergiellasp.OF01-20	Eisenbergiella	Lachnospiraceae	Clostridiales	Clostridia	Firmicutes
MATFA__C25_bin.41	21939	Eisenbergiellasp.OF01-20	Eisenbergiella	Lachnospiraceae	Clostridiales	Clostridia	Firmicutes
MATFA__C7_bin.42	21939	Eisenbergiellasp.OF01-20	Eisenbergiella	Lachnospiraceae	Clostridiales	Clostridia	Firmicutes
MATFA__AR22_bin.36	21939	Eisenbergiellasp.OF01-20	Eisenbergiella	Lachnospiraceae	Clostridiales	Clostridia	Firmicutes
MATFA__AA21_bin.61	2505	Eisenbergiellatayi	Eisenbergiella	Lachnospiraceae	Clostridiales	Clostridia	Firmicutes
MATFA__AA28_bin.11	2505	Eisenbergiellatayi	Eisenbergiella	Lachnospiraceae	Clostridiales	Clostridia	Firmicutes
MATFA__C8_bin.80	2505	Eisenbergiellatayi	Eisenbergiella	Lachnospiraceae	Clostridiales	Clostridia	Firmicutes
MATFA__AR19_bin.34	2505	Eisenbergiellatayi	Eisenbergiella	Lachnospiraceae	Clostridiales	Clostridia	Firmicutes
MATFA__AR28_bin.21	2505	Eisenbergiellatayi	Eisenbergiella	Lachnospiraceae	Clostridiales	Clostridia	Firmicutes
MATFA__AR28_bin.15	3575	Ellagibacterisourolithinifaciens	Ellagibacter	Eggerthellaceae	Eggerthellales	Coriobacteriia	Actinobacteria
MATFA__AA11_bin.8	53327	Emergenciatimonensis	Emergencia	ClostridialesFamilyXIII.IncertaeSedis	Clostridiales	Clostridia	Firmicutes
MATFA__APLV2_bin.16	53327	Emergenciatimonensis	Emergencia	ClostridialesFamilyXIII.IncertaeSedis	Clostridiales	Clostridia	Firmicutes
MATFA__AR4_bin.56	53327	Emergenciatimonensis	Emergencia	ClostridialesFamilyXIII.IncertaeSedis	Clostridiales	Clostridia	Firmicutes
MATFA__APLV29_bin.25	20436	Enormamassiliensis	Enorma	Coriobacteriaceae	Coriobacteriales	Coriobacteriia	Actinobacteria
MATFA__C25_bin.20	20436	Enormamassiliensis	Enorma	Coriobacteriaceae	Coriobacteriales	Coriobacteriia	Actinobacteria
MATFA__C3_bin.5	20436	Enormamassiliensis	Enorma	Coriobacteriaceae	Coriobacteriales	Coriobacteriia	Actinobacteria
MATFA__AR5_bin.44	1941	Enterobacterhormaechei	Enterobacter	Enterobacteriaceae	Enterobacterales	Gammaproteobacteria	Proteobacteria
MATFA__C7_bin.61	22295	Enteroclosteraldensis	Enterocloster	Lachnospiraceae	Clostridiales	Clostridia	Firmicutes
MATFA__AR22_bin.29	22295	Enteroclosteraldensis	Enterocloster	Lachnospiraceae	Clostridiales	Clostridia	Firmicutes
MATFA__AA26_bin.35	374	Enteroclosterbolteae	Enterocloster	Lachnospiraceae	Clostridiales	Clostridia	Firmicutes
MATFA__AA7_bin.86	374	Enteroclosterbolteae	Enterocloster	Lachnospiraceae	Clostridiales	Clostridia	Firmicutes
MATFA__APLV21_bin.44	374	Enteroclosterbolteae	Enterocloster	Lachnospiraceae	Clostridiales	Clostridia	Firmicutes
MATFA__C28_bin.37	374	Enteroclosterbolteae	Enterocloster	Lachnospiraceae	Clostridiales	Clostridia	Firmicutes
MATFA__C8_bin.100	374	Enteroclosterbolteae	Enterocloster	Lachnospiraceae	Clostridiales	Clostridia	Firmicutes
MATFA__AR22_bin.67	374	Enteroclosterbolteae	Enterocloster	Lachnospiraceae	Clostridiales	Clostridia	Firmicutes
MATFA__C7_bin.30	855	Enteroclosterclostridioformis	Enterocloster	Lachnospiraceae	Clostridiales	Clostridia	Firmicutes
MATFA__AA26_bin.65	1340	Enterococcusavium	Enterococcus	Enterococcaceae	Lactobacillales	Bacilli	Firmicutes
MATFA__AA8_bin.14	1340	Enterococcusavium	Enterococcus	Enterococcaceae	Lactobacillales	Bacilli	Firmicutes
MATFA__C28_bin.10	1340	Enterococcusavium	Enterococcus	Enterococcaceae	Lactobacillales	Bacilli	Firmicutes
MATFA__AR22_bin.74	281	Enterococcuscasseliflavus	Enterococcus	Enterococcaceae	Lactobacillales	Bacilli	Firmicutes
MATFA__AR5_bin.52	18870	Enterococcusdurans	Enterococcus	Enterococcaceae	Lactobacillales	Bacilli	Firmicutes
MATFA__AA25_bin.54	268	Enterococcusfaecalis	Enterococcus	Enterococcaceae	Lactobacillales	Bacilli	Firmicutes
MATFA__APLV10_bin.27	268	Enterococcusfaecalis	Enterococcus	Enterococcaceae	Lactobacillales	Bacilli	Firmicutes
MATFA__AA25_bin.54	286	Enterococcusfaecium	Enterococcus	Enterococcaceae	Lactobacillales	Bacilli	Firmicutes
MATFA__AA2_bin.7	286	Enterococcusfaecium	Enterococcus	Enterococcaceae	Lactobacillales	Bacilli	Firmicutes
MATFA__AA6_bin.33	286	Enterococcusfaecium	Enterococcus	Enterococcaceae	Lactobacillales	Bacilli	Firmicutes
MATFA__APLV10_bin.27	286	Enterococcusfaecium	Enterococcus	Enterococcaceae	Lactobacillales	Bacilli	Firmicutes
MATFA__APLV14_bin.17	286	Enterococcusfaecium	Enterococcus	Enterococcaceae	Lactobacillales	Bacilli	Firmicutes
MATFA__APLV28_bin.82	286	Enterococcusfaecium	Enterococcus	Enterococcaceae	Lactobacillales	Bacilli	Firmicutes
MATFA__APLV3_bin.5	286	Enterococcusfaecium	Enterococcus	Enterococcaceae	Lactobacillales	Bacilli	Firmicutes
MATFA__AR10_bin.24	286	Enterococcusfaecium	Enterococcus	Enterococcaceae	Lactobacillales	Bacilli	Firmicutes
MATFA__AR19_bin.17	286	Enterococcusfaecium	Enterococcus	Enterococcaceae	Lactobacillales	Bacilli	Firmicutes
MATFA__AR27_bin.16	286	Enterococcusfaecium	Enterococcus	Enterococcaceae	Lactobacillales	Bacilli	Firmicutes
MATFA__AA27_bin.52	2866	Enterococcusgallinarum	Enterococcus	Enterococcaceae	Lactobacillales	Bacilli	Firmicutes
MATFA__APLV28_bin.24	2866	Enterococcusgallinarum	Enterococcus	Enterococcaceae	Lactobacillales	Bacilli	Firmicutes
MATFA__AR6_bin.23	46544	Enteroscipiorubneri	Enteroscipio	Eggerthellaceae	Eggerthellales	Coriobacteriia	Actinobacteria
MATFA__AA11_bin.15	287	Erysipelatoclostridiumramosum	Erysipelatoclostridium	Erysipelotrichaceae	Erysipelotrichales	Erysipelotrichia	Firmicutes
MATFA__AA12_bin.40	287	Erysipelatoclostridiumramosum	Erysipelatoclostridium	Erysipelotrichaceae	Erysipelotrichales	Erysipelotrichia	Firmicutes
MATFA__AA19_bin.22	287	Erysipelatoclostridiumramosum	Erysipelatoclostridium	Erysipelotrichaceae	Erysipelotrichales	Erysipelotrichia	Firmicutes
MATFA__AA24_bin.12	287	Erysipelatoclostridiumramosum	Erysipelatoclostridium	Erysipelotrichaceae	Erysipelotrichales	Erysipelotrichia	Firmicutes
MATFA__AA25_bin.1	287	Erysipelatoclostridiumramosum	Erysipelatoclostridium	Erysipelotrichaceae	Erysipelotrichales	Erysipelotrichia	Firmicutes
MATFA__AA26_bin.53	287	Erysipelatoclostridiumramosum	Erysipelatoclostridium	Erysipelotrichaceae	Erysipelotrichales	Erysipelotrichia	Firmicutes
MATFA__AA2_bin.31	287	Erysipelatoclostridiumramosum	Erysipelatoclostridium	Erysipelotrichaceae	Erysipelotrichales	Erysipelotrichia	Firmicutes
MATFA__AA3_bin.29	287	Erysipelatoclostridiumramosum	Erysipelatoclostridium	Erysipelotrichaceae	Erysipelotrichales	Erysipelotrichia	Firmicutes
MATFA__AA5_bin.11	287	Erysipelatoclostridiumramosum	Erysipelatoclostridium	Erysipelotrichaceae	Erysipelotrichales	Erysipelotrichia	Firmicutes
MATFA__AA6_bin.41	287	Erysipelatoclostridiumramosum	Erysipelatoclostridium	Erysipelotrichaceae	Erysipelotrichales	Erysipelotrichia	Firmicutes
MATFA__AA8_bin.47	287	Erysipelatoclostridiumramosum	Erysipelatoclostridium	Erysipelotrichaceae	Erysipelotrichales	Erysipelotrichia	Firmicutes
MATFA__APLV14_bin.37	287	Erysipelatoclostridiumramosum	Erysipelatoclostridium	Erysipelotrichaceae	Erysipelotrichales	Erysipelotrichia	Firmicutes
MATFA__APLV22_bin.52	287	Erysipelatoclostridiumramosum	Erysipelatoclostridium	Erysipelotrichaceae	Erysipelotrichales	Erysipelotrichia	Firmicutes
MATFA__APLV26_bin.48	287	Erysipelatoclostridiumramosum	Erysipelatoclostridium	Erysipelotrichaceae	Erysipelotrichales	Erysipelotrichia	Firmicutes
MATFA__APLV7_bin.8	287	Erysipelatoclostridiumramosum	Erysipelatoclostridium	Erysipelotrichaceae	Erysipelotrichales	Erysipelotrichia	Firmicutes
MATFA__C11_bin.49	287	Erysipelatoclostridiumramosum	Erysipelatoclostridium	Erysipelotrichaceae	Erysipelotrichales	Erysipelotrichia	Firmicutes
MATFA__C12_bin.35	287	Erysipelatoclostridiumramosum	Erysipelatoclostridium	Erysipelotrichaceae	Erysipelotrichales	Erysipelotrichia	Firmicutes
MATFA__C17_bin.37	287	Erysipelatoclostridiumramosum	Erysipelatoclostridium	Erysipelotrichaceae	Erysipelotrichales	Erysipelotrichia	Firmicutes
MATFA__C19_bin.11	287	Erysipelatoclostridiumramosum	Erysipelatoclostridium	Erysipelotrichaceae	Erysipelotrichales	Erysipelotrichia	Firmicutes
MATFA__C25_bin.32	287	Erysipelatoclostridiumramosum	Erysipelatoclostridium	Erysipelotrichaceae	Erysipelotrichales	Erysipelotrichia	Firmicutes
MATFA__C26_bin.35	287	Erysipelatoclostridiumramosum	Erysipelatoclostridium	Erysipelotrichaceae	Erysipelotrichales	Erysipelotrichia	Firmicutes
MATFA__C5_bin.15	287	Erysipelatoclostridiumramosum	Erysipelatoclostridium	Erysipelotrichaceae	Erysipelotrichales	Erysipelotrichia	Firmicutes
MATFA__C7_bin.33	287	Erysipelatoclostridiumramosum	Erysipelatoclostridium	Erysipelotrichaceae	Erysipelotrichales	Erysipelotrichia	Firmicutes
MATFA__AR18_bin.4	287	Erysipelatoclostridiumramosum	Erysipelatoclostridium	Erysipelotrichaceae	Erysipelotrichales	Erysipelotrichia	Firmicutes
MATFA__AR19_bin.37	287	Erysipelatoclostridiumramosum	Erysipelatoclostridium	Erysipelotrichaceae	Erysipelotrichales	Erysipelotrichia	Firmicutes
MATFA__AR21_bin.46	287	Erysipelatoclostridiumramosum	Erysipelatoclostridium	Erysipelotrichaceae	Erysipelotrichales	Erysipelotrichia	Firmicutes
MATFA__AR2_bin.3	287	Erysipelatoclostridiumramosum	Erysipelatoclostridium	Erysipelotrichaceae	Erysipelotrichales	Erysipelotrichia	Firmicutes
MATFA__AR4_bin.24	287	Erysipelatoclostridiumramosum	Erysipelatoclostridium	Erysipelotrichaceae	Erysipelotrichales	Erysipelotrichia	Firmicutes
MATFA__AR9_bin.35	287	Erysipelatoclostridiumramosum	Erysipelatoclostridium	Erysipelotrichaceae	Erysipelotrichales	Erysipelotrichia	Firmicutes
MATFA__APLV26_bin.52	2092	Erysipelotrichaceaebacterium3_1_53	NA	Erysipelotrichaceae	Erysipelotrichales	Erysipelotrichia	Firmicutes
MATFA__C24_bin.15	2092	Erysipelotrichaceaebacterium3_1_53	NA	Erysipelotrichaceae	Erysipelotrichales	Erysipelotrichia	Firmicutes
MATFA__AA27_bin.36	21165	Erysipelotrichaceaebacterium5_2_54FAA	Eubacterium	Erysipelotrichaceae	Erysipelotrichales	Erysipelotrichia	Firmicutes
MATFA__AA28_bin.46	21165	Erysipelotrichaceaebacterium5_2_54FAA	Eubacterium	Erysipelotrichaceae	Erysipelotrichales	Erysipelotrichia	Firmicutes
MATFA__AA3_bin.8	21165	Erysipelotrichaceaebacterium5_2_54FAA	Eubacterium	Erysipelotrichaceae	Erysipelotrichales	Erysipelotrichia	Firmicutes
MATFA__APLV26_bin.36	21165	Erysipelotrichaceaebacterium5_2_54FAA	Eubacterium	Erysipelotrichaceae	Erysipelotrichales	Erysipelotrichia	Firmicutes
MATFA__C17_bin.43	21165	Erysipelotrichaceaebacterium5_2_54FAA	Eubacterium	Erysipelotrichaceae	Erysipelotrichales	Erysipelotrichia	Firmicutes
MATFA__C23_bin.22	21165	Erysipelotrichaceaebacterium5_2_54FAA	Eubacterium	Erysipelotrichaceae	Erysipelotrichales	Erysipelotrichia	Firmicutes
MATFA__C7_bin.40	21165	Erysipelotrichaceaebacterium5_2_54FAA	Eubacterium	Erysipelotrichaceae	Erysipelotrichales	Erysipelotrichia	Firmicutes
MATFA__AR14_bin.26	21165	Erysipelotrichaceaebacterium5_2_54FAA	Eubacterium	Erysipelotrichaceae	Erysipelotrichales	Erysipelotrichia	Firmicutes
MATFA__AR4_bin.29	21165	Erysipelotrichaceaebacterium5_2_54FAA	Eubacterium	Erysipelotrichaceae	Erysipelotrichales	Erysipelotrichia	Firmicutes
MATFA__AR21_bin.106	21165	Erysipelotrichaceaebacterium5_2_54FAA	Eubacterium	Erysipelotrichaceae	Erysipelotrichales	Erysipelotrichia	Firmicutes
MATFA__AA10_bin.39	231	Escherichiacoli	Escherichia	Enterobacteriaceae	Enterobacterales	Gammaproteobacteria	Proteobacteria
MATFA__AA19_bin.41	231	Escherichiacoli	Escherichia	Enterobacteriaceae	Enterobacterales	Gammaproteobacteria	Proteobacteria
MATFA__AA25_bin.59	231	Escherichiacoli	Escherichia	Enterobacteriaceae	Enterobacterales	Gammaproteobacteria	Proteobacteria
MATFA__AA26_bin.41	231	Escherichiacoli	Escherichia	Enterobacteriaceae	Enterobacterales	Gammaproteobacteria	Proteobacteria
MATFA__AA28_bin.57	231	Escherichiacoli	Escherichia	Enterobacteriaceae	Enterobacterales	Gammaproteobacteria	Proteobacteria
MATFA__AA2_bin.23	231	Escherichiacoli	Escherichia	Enterobacteriaceae	Enterobacterales	Gammaproteobacteria	Proteobacteria
MATFA__AA30_bin.40	231	Escherichiacoli	Escherichia	Enterobacteriaceae	Enterobacterales	Gammaproteobacteria	Proteobacteria
MATFA__AA6_bin.28	231	Escherichiacoli	Escherichia	Enterobacteriaceae	Enterobacterales	Gammaproteobacteria	Proteobacteria
MATFA__AA7_bin.69	231	Escherichiacoli	Escherichia	Enterobacteriaceae	Enterobacterales	Gammaproteobacteria	Proteobacteria
MATFA__AA9_bin.68	231	Escherichiacoli	Escherichia	Enterobacteriaceae	Enterobacterales	Gammaproteobacteria	Proteobacteria
MATFA__APLV10_bin.14	231	Escherichiacoli	Escherichia	Enterobacteriaceae	Enterobacterales	Gammaproteobacteria	Proteobacteria
MATFA__APLV14_bin.2	231	Escherichiacoli	Escherichia	Enterobacteriaceae	Enterobacterales	Gammaproteobacteria	Proteobacteria
MATFA__APLV18_bin.50	231	Escherichiacoli	Escherichia	Enterobacteriaceae	Enterobacterales	Gammaproteobacteria	Proteobacteria
MATFA__APLV1_bin.33	231	Escherichiacoli	Escherichia	Enterobacteriaceae	Enterobacterales	Gammaproteobacteria	Proteobacteria
MATFA__APLV20_bin.59	231	Escherichiacoli	Escherichia	Enterobacteriaceae	Enterobacterales	Gammaproteobacteria	Proteobacteria
MATFA__APLV26_bin.50	231	Escherichiacoli	Escherichia	Enterobacteriaceae	Enterobacterales	Gammaproteobacteria	Proteobacteria
MATFA__APLV27_bin.57	231	Escherichiacoli	Escherichia	Enterobacteriaceae	Enterobacterales	Gammaproteobacteria	Proteobacteria
MATFA__APLV2_bin.60	231	Escherichiacoli	Escherichia	Enterobacteriaceae	Enterobacterales	Gammaproteobacteria	Proteobacteria
MATFA__APLV4_bin.3	231	Escherichiacoli	Escherichia	Enterobacteriaceae	Enterobacterales	Gammaproteobacteria	Proteobacteria
MATFA__APLV6_bin.62	231	Escherichiacoli	Escherichia	Enterobacteriaceae	Enterobacterales	Gammaproteobacteria	Proteobacteria
MATFA__C10_bin.13	231	Escherichiacoli	Escherichia	Enterobacteriaceae	Enterobacterales	Gammaproteobacteria	Proteobacteria
MATFA__C11_bin.30	231	Escherichiacoli	Escherichia	Enterobacteriaceae	Enterobacterales	Gammaproteobacteria	Proteobacteria
MATFA__C12_bin.32	231	Escherichiacoli	Escherichia	Enterobacteriaceae	Enterobacterales	Gammaproteobacteria	Proteobacteria
MATFA__C16_bin.4	231	Escherichiacoli	Escherichia	Enterobacteriaceae	Enterobacterales	Gammaproteobacteria	Proteobacteria
MATFA__C18_bin.7	231	Escherichiacoli	Escherichia	Enterobacteriaceae	Enterobacterales	Gammaproteobacteria	Proteobacteria
MATFA__C19_bin.13	231	Escherichiacoli	Escherichia	Enterobacteriaceae	Enterobacterales	Gammaproteobacteria	Proteobacteria
MATFA__C1_bin.3	231	Escherichiacoli	Escherichia	Enterobacteriaceae	Enterobacterales	Gammaproteobacteria	Proteobacteria
MATFA__C22_bin.82	231	Escherichiacoli	Escherichia	Enterobacteriaceae	Enterobacterales	Gammaproteobacteria	Proteobacteria
MATFA__C23_bin.32	231	Escherichiacoli	Escherichia	Enterobacteriaceae	Enterobacterales	Gammaproteobacteria	Proteobacteria
MATFA__C25_bin.39	231	Escherichiacoli	Escherichia	Enterobacteriaceae	Enterobacterales	Gammaproteobacteria	Proteobacteria
MATFA__C30_bin.32	231	Escherichiacoli	Escherichia	Enterobacteriaceae	Enterobacterales	Gammaproteobacteria	Proteobacteria
MATFA__C5_bin.56	231	Escherichiacoli	Escherichia	Enterobacteriaceae	Enterobacterales	Gammaproteobacteria	Proteobacteria
MATFA__AR12_bin.5	231	Escherichiacoli	Escherichia	Enterobacteriaceae	Enterobacterales	Gammaproteobacteria	Proteobacteria
MATFA__AR13_bin.80	231	Escherichiacoli	Escherichia	Enterobacteriaceae	Enterobacterales	Gammaproteobacteria	Proteobacteria
MATFA__AR15_bin.106	231	Escherichiacoli	Escherichia	Enterobacteriaceae	Enterobacterales	Gammaproteobacteria	Proteobacteria
MATFA__AR16_bin.51	231	Escherichiacoli	Escherichia	Enterobacteriaceae	Enterobacterales	Gammaproteobacteria	Proteobacteria
MATFA__AR17_bin.71	231	Escherichiacoli	Escherichia	Enterobacteriaceae	Enterobacterales	Gammaproteobacteria	Proteobacteria
MATFA__AR18_bin.72	231	Escherichiacoli	Escherichia	Enterobacteriaceae	Enterobacterales	Gammaproteobacteria	Proteobacteria
MATFA__AR19_bin.26	231	Escherichiacoli	Escherichia	Enterobacteriaceae	Enterobacterales	Gammaproteobacteria	Proteobacteria
MATFA__AR1_bin.49	231	Escherichiacoli	Escherichia	Enterobacteriaceae	Enterobacterales	Gammaproteobacteria	Proteobacteria
MATFA__AR22_bin.4	231	Escherichiacoli	Escherichia	Enterobacteriaceae	Enterobacterales	Gammaproteobacteria	Proteobacteria
MATFA__AR25_bin.62	231	Escherichiacoli	Escherichia	Enterobacteriaceae	Enterobacterales	Gammaproteobacteria	Proteobacteria
MATFA__AR28_bin.26	231	Escherichiacoli	Escherichia	Enterobacteriaceae	Enterobacterales	Gammaproteobacteria	Proteobacteria
MATFA__AR29_bin.49	231	Escherichiacoli	Escherichia	Enterobacteriaceae	Enterobacterales	Gammaproteobacteria	Proteobacteria
MATFA__AR5_bin.31	231	Escherichiacoli	Escherichia	Enterobacteriaceae	Enterobacterales	Gammaproteobacteria	Proteobacteria
MATFA__AR6_bin.74	231	Escherichiacoli	Escherichia	Enterobacteriaceae	Enterobacterales	Gammaproteobacteria	Proteobacteria
MATFA__AR9_bin.6	231	Escherichiacoli	Escherichia	Enterobacteriaceae	Enterobacterales	Gammaproteobacteria	Proteobacteria
MATFA__APLV10_bin.14	112412	Escherichiacoli	Escherichia	Enterobacteriaceae	Enterobacterales	Gammaproteobacteria	Proteobacteria
MATFA__AA18_bin.9	69312	Eubacteriaceaebacterium	NA	Eubacteriaceae	Clostridiales	Clostridia	Firmicutes
MATFA__APLV23_bin.69	69312	Eubacteriaceaebacterium	NA	Eubacteriaceae	Clostridiales	Clostridia	Firmicutes
MATFA__AA25_bin.48	2592	Eubacteriumcallanderi	Eubacterium	Eubacteriaceae	Clostridiales	Clostridia	Firmicutes
MATFA__C10_bin.18	2592	Eubacteriumcallanderi	Eubacterium	Eubacteriaceae	Clostridiales	Clostridia	Firmicutes
MATFA__C17_bin.1	2592	Eubacteriumcallanderi	Eubacterium	Eubacteriaceae	Clostridiales	Clostridia	Firmicutes
MATFA__APLV28_bin.26	104619	Eubacteriumlimosum	Eubacterium	Eubacteriaceae	Clostridiales	Clostridia	Firmicutes
MATFA__AA18_bin.28	13361	Eubacteriumramulus	Eubacterium	Eubacteriaceae	Clostridiales	Clostridia	Firmicutes
MATFA__APLV1_bin.43	13361	Eubacteriumramulus	Eubacterium	Eubacteriaceae	Clostridiales	Clostridia	Firmicutes
MATFA__AR8_bin.88	13361	Eubacteriumramulus	Eubacterium	Eubacteriaceae	Clostridiales	Clostridia	Firmicutes
MATFA__AA23_bin.50	5292	Eubacteriumsp.AF16-48	Eubacterium	Eubacteriaceae	Clostridiales	Clostridia	Firmicutes
MATFA__APLV23_bin.3	5292	Eubacteriumsp.AF16-48	Eubacterium	Eubacteriaceae	Clostridiales	Clostridia	Firmicutes
MATFA__APLV24_bin.29	5292	Eubacteriumsp.AF16-48	Eubacterium	Eubacteriaceae	Clostridiales	Clostridia	Firmicutes
MATFA__C15_bin.20	5292	Eubacteriumsp.AF16-48	Eubacterium	Eubacteriaceae	Clostridiales	Clostridia	Firmicutes
MATFA__C29_bin.41	5292	Eubacteriumsp.AF16-48	Eubacterium	Eubacteriaceae	Clostridiales	Clostridia	Firmicutes
MATFA__C12_bin.61	21867	Eubacteriumsp.AF17-7	Eubacterium	Eubacteriaceae	Clostridiales	Clostridia	Firmicutes
MATFA__C1_bin.24	21867	Eubacteriumsp.AF17-7	Eubacterium	Eubacteriaceae	Clostridiales	Clostridia	Firmicutes
MATFA__AA11_bin.31	4498	Eubacteriumsp.AF36-5BH	Eubacterium	Eubacteriaceae	Clostridiales	Clostridia	Firmicutes
MATFA__AA18_bin.41	4498	Eubacteriumsp.AF36-5BH	Eubacterium	Eubacteriaceae	Clostridiales	Clostridia	Firmicutes
MATFA__AA1_bin.15	4498	Eubacteriumsp.AF36-5BH	Eubacterium	Eubacteriaceae	Clostridiales	Clostridia	Firmicutes
MATFA__APLV1_bin.69	4498	Eubacteriumsp.AF36-5BH	Eubacterium	Eubacteriaceae	Clostridiales	Clostridia	Firmicutes
MATFA__AA9_bin.63	10114	Eubacteriumsp.AM18-26	Eubacterium	Eubacteriaceae	Clostridiales	Clostridia	Firmicutes
MATFA__AR22_bin.11	10114	Eubacteriumsp.AM18-26	Eubacterium	Eubacteriaceae	Clostridiales	Clostridia	Firmicutes
MATFA__APLV24_bin.46	68152	Eubacteriumsp.An11	Eubacterium	Eubacteriaceae	Clostridiales	Clostridia	Firmicutes
MATFA__APLV27_bin.29	68152	Eubacteriumsp.An11	Eubacterium	Eubacteriaceae	Clostridiales	Clostridia	Firmicutes
MATFA__APLV29_bin.66	68152	Eubacteriumsp.An11	Eubacterium	Eubacteriaceae	Clostridiales	Clostridia	Firmicutes
MATFA__APLV4_bin.7	226771	Eubacteriumsp.An3	Eubacterium	Eubacteriaceae	Clostridiales	Clostridia	Firmicutes
MATFA__AA23_bin.31	566	Eubacteriumsp.TM06-47	Eubacterium	Erysipelotrichaceae	Clostridiales	Clostridia	Firmicutes
MATFA__APLV12_bin.25	566	Eubacteriumsp.TM06-47	Eubacterium	Erysipelotrichaceae	Clostridiales	Clostridia	Firmicutes
MATFA__APLV13_bin.49	566	Eubacteriumsp.TM06-47	Eubacterium	Erysipelotrichaceae	Clostridiales	Clostridia	Firmicutes
MATFA__APLV18_bin.11	566	Eubacteriumsp.TM06-47	Eubacterium	Erysipelotrichaceae	Clostridiales	Clostridia	Firmicutes
MATFA__APLV1_bin.29	566	Eubacteriumsp.TM06-47	Eubacterium	Erysipelotrichaceae	Clostridiales	Clostridia	Firmicutes
MATFA__APLV20_bin.3	566	Eubacteriumsp.TM06-47	Eubacterium	Erysipelotrichaceae	Clostridiales	Clostridia	Firmicutes
MATFA__APLV4_bin.4	566	Eubacteriumsp.TM06-47	Eubacterium	Erysipelotrichaceae	Clostridiales	Clostridia	Firmicutes
MATFA__C13_bin.39	566	Eubacteriumsp.TM06-47	Eubacterium	Erysipelotrichaceae	Clostridiales	Clostridia	Firmicutes
MATFA__C14_bin.47	566	Eubacteriumsp.TM06-47	Eubacterium	Erysipelotrichaceae	Clostridiales	Clostridia	Firmicutes
MATFA__C30_bin.78	566	Eubacteriumsp.TM06-47	Eubacterium	Erysipelotrichaceae	Clostridiales	Clostridia	Firmicutes
MATFA__AA20_bin.3	602	Eubacteriumventriosum	Eubacterium	Eubacteriaceae	Clostridiales	Clostridia	Firmicutes
MATFA__AA7_bin.53	602	Eubacteriumventriosum	Eubacterium	Eubacteriaceae	Clostridiales	Clostridia	Firmicutes
MATFA__AA9_bin.20	602	Eubacteriumventriosum	Eubacterium	Eubacteriaceae	Clostridiales	Clostridia	Firmicutes
MATFA__APLV12_bin.77	602	Eubacteriumventriosum	Eubacterium	Eubacteriaceae	Clostridiales	Clostridia	Firmicutes
MATFA__APLV20_bin.50	602	Eubacteriumventriosum	Eubacterium	Eubacteriaceae	Clostridiales	Clostridia	Firmicutes
MATFA__C1_bin.63	602	Eubacteriumventriosum	Eubacterium	Eubacteriaceae	Clostridiales	Clostridia	Firmicutes
MATFA__C21_bin.4	602	Eubacteriumventriosum	Eubacterium	Eubacteriaceae	Clostridiales	Clostridia	Firmicutes
MATFA__AR10_bin.10	602	Eubacteriumventriosum	Eubacterium	Eubacteriaceae	Clostridiales	Clostridia	Firmicutes
MATFA__AR1_bin.10	602	Eubacteriumventriosum	Eubacterium	Eubacteriaceae	Clostridiales	Clostridia	Firmicutes
MATFA__AR21_bin.71	602	Eubacteriumventriosum	Eubacterium	Eubacteriaceae	Clostridiales	Clostridia	Firmicutes
MATFA__AR3_bin.45	602	Eubacteriumventriosum	Eubacterium	Eubacteriaceae	Clostridiales	Clostridia	Firmicutes
MATFA__AA11_bin.28	21664	Evtepiagabavorous	Evtepia	NA	Clostridiales	Clostridia	Firmicutes
MATFA__AA13_bin.24	21664	Evtepiagabavorous	Evtepia	NA	Clostridiales	Clostridia	Firmicutes
MATFA__AA14_bin.24	21664	Evtepiagabavorous	Evtepia	NA	Clostridiales	Clostridia	Firmicutes
MATFA__AA17_bin.39	21664	Evtepiagabavorous	Evtepia	NA	Clostridiales	Clostridia	Firmicutes
MATFA__AA20_bin.37	21664	Evtepiagabavorous	Evtepia	NA	Clostridiales	Clostridia	Firmicutes
MATFA__AA23_bin.35	21664	Evtepiagabavorous	Evtepia	NA	Clostridiales	Clostridia	Firmicutes
MATFA__AA25_bin.42	21664	Evtepiagabavorous	Evtepia	NA	Clostridiales	Clostridia	Firmicutes
MATFA__AA27_bin.18	21664	Evtepiagabavorous	Evtepia	NA	Clostridiales	Clostridia	Firmicutes
MATFA__AA4_bin.73	21664	Evtepiagabavorous	Evtepia	NA	Clostridiales	Clostridia	Firmicutes
MATFA__AA5_bin.44	21664	Evtepiagabavorous	Evtepia	NA	Clostridiales	Clostridia	Firmicutes
MATFA__APLV12_bin.65	21664	Evtepiagabavorous	Evtepia	NA	Clostridiales	Clostridia	Firmicutes
MATFA__APLV13_bin.25	21664	Evtepiagabavorous	Evtepia	NA	Clostridiales	Clostridia	Firmicutes
MATFA__APLV17_bin.84	21664	Evtepiagabavorous	Evtepia	NA	Clostridiales	Clostridia	Firmicutes
MATFA__APLV24_bin.70	21664	Evtepiagabavorous	Evtepia	NA	Clostridiales	Clostridia	Firmicutes
MATFA__APLV27_bin.44	21664	Evtepiagabavorous	Evtepia	NA	Clostridiales	Clostridia	Firmicutes
MATFA__APLV29_bin.15	21664	Evtepiagabavorous	Evtepia	NA	Clostridiales	Clostridia	Firmicutes
MATFA__APLV5_bin.66	21664	Evtepiagabavorous	Evtepia	NA	Clostridiales	Clostridia	Firmicutes
MATFA__C15_bin.41	21664	Evtepiagabavorous	Evtepia	NA	Clostridiales	Clostridia	Firmicutes
MATFA__C19_bin.22	21664	Evtepiagabavorous	Evtepia	NA	Clostridiales	Clostridia	Firmicutes
MATFA__C25_bin.23	21664	Evtepiagabavorous	Evtepia	NA	Clostridiales	Clostridia	Firmicutes
MATFA__C30_bin.64	21664	Evtepiagabavorous	Evtepia	NA	Clostridiales	Clostridia	Firmicutes
MATFA__C4_bin.3	21664	Evtepiagabavorous	Evtepia	NA	Clostridiales	Clostridia	Firmicutes
MATFA__C6_bin.12	21664	Evtepiagabavorous	Evtepia	NA	Clostridiales	Clostridia	Firmicutes
MATFA__C9_bin.18	21664	Evtepiagabavorous	Evtepia	NA	Clostridiales	Clostridia	Firmicutes
MATFA__AR14_bin.9	21664	Evtepiagabavorous	Evtepia	NA	Clostridiales	Clostridia	Firmicutes
MATFA__AR16_bin.67	21664	Evtepiagabavorous	Evtepia	NA	Clostridiales	Clostridia	Firmicutes
MATFA__AR18_bin.53	21664	Evtepiagabavorous	Evtepia	NA	Clostridiales	Clostridia	Firmicutes
MATFA__AR20_bin.24	21664	Evtepiagabavorous	Evtepia	NA	Clostridiales	Clostridia	Firmicutes
MATFA__AR21_bin.42	21664	Evtepiagabavorous	Evtepia	NA	Clostridiales	Clostridia	Firmicutes
MATFA__AR25_bin.49	21664	Evtepiagabavorous	Evtepia	NA	Clostridiales	Clostridia	Firmicutes
MATFA__AR29_bin.79	21664	Evtepiagabavorous	Evtepia	NA	Clostridiales	Clostridia	Firmicutes
MATFA__AR4_bin.30	21664	Evtepiagabavorous	Evtepia	NA	Clostridiales	Clostridia	Firmicutes
MATFA__AR8_bin.75	21664	Evtepiagabavorous	Evtepia	NA	Clostridiales	Clostridia	Firmicutes
MATFA__AR9_bin.43	21664	Evtepiagabavorous	Evtepia	NA	Clostridiales	Clostridia	Firmicutes
MATFA__AA12_bin.11	373	Faecalibacteriumprausnitzii	Faecalibacterium	Ruminococcaceae	Clostridiales	Clostridia	Firmicutes
MATFA__AA20_bin.39	373	Faecalibacteriumprausnitzii	Faecalibacterium	Ruminococcaceae	Clostridiales	Clostridia	Firmicutes
MATFA__AA22_bin.35	373	Faecalibacteriumprausnitzii	Faecalibacterium	Ruminococcaceae	Clostridiales	Clostridia	Firmicutes
MATFA__AA28_bin.63	373	Faecalibacteriumprausnitzii	Faecalibacterium	Ruminococcaceae	Clostridiales	Clostridia	Firmicutes
MATFA__AA29_bin.65	373	Faecalibacteriumprausnitzii	Faecalibacterium	Ruminococcaceae	Clostridiales	Clostridia	Firmicutes
MATFA__AA30_bin.27	373	Faecalibacteriumprausnitzii	Faecalibacterium	Ruminococcaceae	Clostridiales	Clostridia	Firmicutes
MATFA__AA7_bin.8	373	Faecalibacteriumprausnitzii	Faecalibacterium	Ruminococcaceae	Clostridiales	Clostridia	Firmicutes
MATFA__AA8_bin.10	373	Faecalibacteriumprausnitzii	Faecalibacterium	Ruminococcaceae	Clostridiales	Clostridia	Firmicutes
MATFA__APLV10_bin.63	373	Faecalibacteriumprausnitzii	Faecalibacterium	Ruminococcaceae	Clostridiales	Clostridia	Firmicutes
MATFA__APLV13_bin.22	373	Faecalibacteriumprausnitzii	Faecalibacterium	Ruminococcaceae	Clostridiales	Clostridia	Firmicutes
MATFA__APLV15_bin.25	373	Faecalibacteriumprausnitzii	Faecalibacterium	Ruminococcaceae	Clostridiales	Clostridia	Firmicutes
MATFA__APLV16_bin.62	373	Faecalibacteriumprausnitzii	Faecalibacterium	Ruminococcaceae	Clostridiales	Clostridia	Firmicutes
MATFA__APLV19_bin.16	373	Faecalibacteriumprausnitzii	Faecalibacterium	Ruminococcaceae	Clostridiales	Clostridia	Firmicutes
MATFA__APLV1_bin.56	373	Faecalibacteriumprausnitzii	Faecalibacterium	Ruminococcaceae	Clostridiales	Clostridia	Firmicutes
MATFA__APLV21_bin.25	373	Faecalibacteriumprausnitzii	Faecalibacterium	Ruminococcaceae	Clostridiales	Clostridia	Firmicutes
MATFA__APLV24_bin.79	373	Faecalibacteriumprausnitzii	Faecalibacterium	Ruminococcaceae	Clostridiales	Clostridia	Firmicutes
MATFA__APLV26_bin.53	373	Faecalibacteriumprausnitzii	Faecalibacterium	Ruminococcaceae	Clostridiales	Clostridia	Firmicutes
MATFA__APLV27_bin.4	373	Faecalibacteriumprausnitzii	Faecalibacterium	Ruminococcaceae	Clostridiales	Clostridia	Firmicutes
MATFA__APLV29_bin.64	373	Faecalibacteriumprausnitzii	Faecalibacterium	Ruminococcaceae	Clostridiales	Clostridia	Firmicutes
MATFA__APLV4_bin.65	373	Faecalibacteriumprausnitzii	Faecalibacterium	Ruminococcaceae	Clostridiales	Clostridia	Firmicutes
MATFA__APLV6_bin.78	373	Faecalibacteriumprausnitzii	Faecalibacterium	Ruminococcaceae	Clostridiales	Clostridia	Firmicutes
MATFA__APLV8_bin.61	373	Faecalibacteriumprausnitzii	Faecalibacterium	Ruminococcaceae	Clostridiales	Clostridia	Firmicutes
MATFA__APLV9_bin.17	373	Faecalibacteriumprausnitzii	Faecalibacterium	Ruminococcaceae	Clostridiales	Clostridia	Firmicutes
MATFA__C15_bin.49	373	Faecalibacteriumprausnitzii	Faecalibacterium	Ruminococcaceae	Clostridiales	Clostridia	Firmicutes
MATFA__C16_bin.61	373	Faecalibacteriumprausnitzii	Faecalibacterium	Ruminococcaceae	Clostridiales	Clostridia	Firmicutes
MATFA__C17_bin.31	373	Faecalibacteriumprausnitzii	Faecalibacterium	Ruminococcaceae	Clostridiales	Clostridia	Firmicutes
MATFA__C18_bin.66	373	Faecalibacteriumprausnitzii	Faecalibacterium	Ruminococcaceae	Clostridiales	Clostridia	Firmicutes
MATFA__C19_bin.19	373	Faecalibacteriumprausnitzii	Faecalibacterium	Ruminococcaceae	Clostridiales	Clostridia	Firmicutes
MATFA__C20_bin.19	373	Faecalibacteriumprausnitzii	Faecalibacterium	Ruminococcaceae	Clostridiales	Clostridia	Firmicutes
MATFA__C22_bin.87	373	Faecalibacteriumprausnitzii	Faecalibacterium	Ruminococcaceae	Clostridiales	Clostridia	Firmicutes
MATFA__C23_bin.19	373	Faecalibacteriumprausnitzii	Faecalibacterium	Ruminococcaceae	Clostridiales	Clostridia	Firmicutes
MATFA__C26_bin.32	373	Faecalibacteriumprausnitzii	Faecalibacterium	Ruminococcaceae	Clostridiales	Clostridia	Firmicutes
MATFA__C4_bin.31	373	Faecalibacteriumprausnitzii	Faecalibacterium	Ruminococcaceae	Clostridiales	Clostridia	Firmicutes
MATFA__C5_bin.68	373	Faecalibacteriumprausnitzii	Faecalibacterium	Ruminococcaceae	Clostridiales	Clostridia	Firmicutes
MATFA__C8_bin.15	373	Faecalibacteriumprausnitzii	Faecalibacterium	Ruminococcaceae	Clostridiales	Clostridia	Firmicutes
MATFA__AR16_bin.62	373	Faecalibacteriumprausnitzii	Faecalibacterium	Ruminococcaceae	Clostridiales	Clostridia	Firmicutes
MATFA__AR22_bin.56	373	Faecalibacteriumprausnitzii	Faecalibacterium	Ruminococcaceae	Clostridiales	Clostridia	Firmicutes
MATFA__AR23_bin.41	373	Faecalibacteriumprausnitzii	Faecalibacterium	Ruminococcaceae	Clostridiales	Clostridia	Firmicutes
MATFA__AR24_bin.1	373	Faecalibacteriumprausnitzii	Faecalibacterium	Ruminococcaceae	Clostridiales	Clostridia	Firmicutes
MATFA__AR25_bin.101	373	Faecalibacteriumprausnitzii	Faecalibacterium	Ruminococcaceae	Clostridiales	Clostridia	Firmicutes
MATFA__AR4_bin.71	373	Faecalibacteriumprausnitzii	Faecalibacterium	Ruminococcaceae	Clostridiales	Clostridia	Firmicutes
MATFA__AR7_bin.55	373	Faecalibacteriumprausnitzii	Faecalibacterium	Ruminococcaceae	Clostridiales	Clostridia	Firmicutes
MATFA__AA14_bin.7	464	Faecalibacteriumprausnitzii	Faecalibacterium	Ruminococcaceae	Clostridiales	Clostridia	Firmicutes
MATFA__AA1_bin.68	464	Faecalibacteriumprausnitzii	Faecalibacterium	Ruminococcaceae	Clostridiales	Clostridia	Firmicutes
MATFA__AA20_bin.4	464	Faecalibacteriumprausnitzii	Faecalibacterium	Ruminococcaceae	Clostridiales	Clostridia	Firmicutes
MATFA__AA22_bin.32	464	Faecalibacteriumprausnitzii	Faecalibacterium	Ruminococcaceae	Clostridiales	Clostridia	Firmicutes
MATFA__AA23_bin.62	464	Faecalibacteriumprausnitzii	Faecalibacterium	Ruminococcaceae	Clostridiales	Clostridia	Firmicutes
MATFA__AA26_bin.47	464	Faecalibacteriumprausnitzii	Faecalibacterium	Ruminococcaceae	Clostridiales	Clostridia	Firmicutes
MATFA__AA27_bin.42	464	Faecalibacteriumprausnitzii	Faecalibacterium	Ruminococcaceae	Clostridiales	Clostridia	Firmicutes
MATFA__AA28_bin.76	464	Faecalibacteriumprausnitzii	Faecalibacterium	Ruminococcaceae	Clostridiales	Clostridia	Firmicutes
MATFA__AA29_bin.51	464	Faecalibacteriumprausnitzii	Faecalibacterium	Ruminococcaceae	Clostridiales	Clostridia	Firmicutes
MATFA__AA4_bin.40	464	Faecalibacteriumprausnitzii	Faecalibacterium	Ruminococcaceae	Clostridiales	Clostridia	Firmicutes
MATFA__AA5_bin.58	464	Faecalibacteriumprausnitzii	Faecalibacterium	Ruminococcaceae	Clostridiales	Clostridia	Firmicutes
MATFA__AA7_bin.30	464	Faecalibacteriumprausnitzii	Faecalibacterium	Ruminococcaceae	Clostridiales	Clostridia	Firmicutes
MATFA__AA9_bin.33	464	Faecalibacteriumprausnitzii	Faecalibacterium	Ruminococcaceae	Clostridiales	Clostridia	Firmicutes
MATFA__APLV10_bin.11	464	Faecalibacteriumprausnitzii	Faecalibacterium	Ruminococcaceae	Clostridiales	Clostridia	Firmicutes
MATFA__APLV16_bin.50	464	Faecalibacteriumprausnitzii	Faecalibacterium	Ruminococcaceae	Clostridiales	Clostridia	Firmicutes
MATFA__APLV19_bin.64	464	Faecalibacteriumprausnitzii	Faecalibacterium	Ruminococcaceae	Clostridiales	Clostridia	Firmicutes
MATFA__APLV21_bin.68	464	Faecalibacteriumprausnitzii	Faecalibacterium	Ruminococcaceae	Clostridiales	Clostridia	Firmicutes
MATFA__APLV22_bin.49	464	Faecalibacteriumprausnitzii	Faecalibacterium	Ruminococcaceae	Clostridiales	Clostridia	Firmicutes
MATFA__APLV27_bin.34	464	Faecalibacteriumprausnitzii	Faecalibacterium	Ruminococcaceae	Clostridiales	Clostridia	Firmicutes
MATFA__APLV28_bin.55	464	Faecalibacteriumprausnitzii	Faecalibacterium	Ruminococcaceae	Clostridiales	Clostridia	Firmicutes
MATFA__APLV29_bin.63	464	Faecalibacteriumprausnitzii	Faecalibacterium	Ruminococcaceae	Clostridiales	Clostridia	Firmicutes
MATFA__APLV2_bin.13	464	Faecalibacteriumprausnitzii	Faecalibacterium	Ruminococcaceae	Clostridiales	Clostridia	Firmicutes
MATFA__APLV30_bin.5	464	Faecalibacteriumprausnitzii	Faecalibacterium	Ruminococcaceae	Clostridiales	Clostridia	Firmicutes
MATFA__APLV4_bin.57	464	Faecalibacteriumprausnitzii	Faecalibacterium	Ruminococcaceae	Clostridiales	Clostridia	Firmicutes
MATFA__APLV6_bin.32	464	Faecalibacteriumprausnitzii	Faecalibacterium	Ruminococcaceae	Clostridiales	Clostridia	Firmicutes
MATFA__APLV9_bin.38	464	Faecalibacteriumprausnitzii	Faecalibacterium	Ruminococcaceae	Clostridiales	Clostridia	Firmicutes
MATFA__C14_bin.4	464	Faecalibacteriumprausnitzii	Faecalibacterium	Ruminococcaceae	Clostridiales	Clostridia	Firmicutes
MATFA__C15_bin.18	464	Faecalibacteriumprausnitzii	Faecalibacterium	Ruminococcaceae	Clostridiales	Clostridia	Firmicutes
MATFA__C16_bin.48	464	Faecalibacteriumprausnitzii	Faecalibacterium	Ruminococcaceae	Clostridiales	Clostridia	Firmicutes
MATFA__C17_bin.39	464	Faecalibacteriumprausnitzii	Faecalibacterium	Ruminococcaceae	Clostridiales	Clostridia	Firmicutes
MATFA__C20_bin.4	464	Faecalibacteriumprausnitzii	Faecalibacterium	Ruminococcaceae	Clostridiales	Clostridia	Firmicutes
MATFA__C22_bin.15	464	Faecalibacteriumprausnitzii	Faecalibacterium	Ruminococcaceae	Clostridiales	Clostridia	Firmicutes
MATFA__C24_bin.11	464	Faecalibacteriumprausnitzii	Faecalibacterium	Ruminococcaceae	Clostridiales	Clostridia	Firmicutes
MATFA__C26_bin.50	464	Faecalibacteriumprausnitzii	Faecalibacterium	Ruminococcaceae	Clostridiales	Clostridia	Firmicutes
MATFA__C30_bin.54	464	Faecalibacteriumprausnitzii	Faecalibacterium	Ruminococcaceae	Clostridiales	Clostridia	Firmicutes
MATFA__C3_bin.9	464	Faecalibacteriumprausnitzii	Faecalibacterium	Ruminococcaceae	Clostridiales	Clostridia	Firmicutes
MATFA__C4_bin.53	464	Faecalibacteriumprausnitzii	Faecalibacterium	Ruminococcaceae	Clostridiales	Clostridia	Firmicutes
MATFA__C6_bin.56	464	Faecalibacteriumprausnitzii	Faecalibacterium	Ruminococcaceae	Clostridiales	Clostridia	Firmicutes
MATFA__C8_bin.86	464	Faecalibacteriumprausnitzii	Faecalibacterium	Ruminococcaceae	Clostridiales	Clostridia	Firmicutes
MATFA__C9_bin.13	464	Faecalibacteriumprausnitzii	Faecalibacterium	Ruminococcaceae	Clostridiales	Clostridia	Firmicutes
MATFA__AR10_bin.5	464	Faecalibacteriumprausnitzii	Faecalibacterium	Ruminococcaceae	Clostridiales	Clostridia	Firmicutes
MATFA__AR11_bin.49	464	Faecalibacteriumprausnitzii	Faecalibacterium	Ruminococcaceae	Clostridiales	Clostridia	Firmicutes
MATFA__AR14_bin.79	464	Faecalibacteriumprausnitzii	Faecalibacterium	Ruminococcaceae	Clostridiales	Clostridia	Firmicutes
MATFA__AR16_bin.2	464	Faecalibacteriumprausnitzii	Faecalibacterium	Ruminococcaceae	Clostridiales	Clostridia	Firmicutes
MATFA__AR17_bin.37	464	Faecalibacteriumprausnitzii	Faecalibacterium	Ruminococcaceae	Clostridiales	Clostridia	Firmicutes
MATFA__AR18_bin.57	464	Faecalibacteriumprausnitzii	Faecalibacterium	Ruminococcaceae	Clostridiales	Clostridia	Firmicutes
MATFA__AR1_bin.4	464	Faecalibacteriumprausnitzii	Faecalibacterium	Ruminococcaceae	Clostridiales	Clostridia	Firmicutes
MATFA__AR20_bin.39	464	Faecalibacteriumprausnitzii	Faecalibacterium	Ruminococcaceae	Clostridiales	Clostridia	Firmicutes
MATFA__AR22_bin.26	464	Faecalibacteriumprausnitzii	Faecalibacterium	Ruminococcaceae	Clostridiales	Clostridia	Firmicutes
MATFA__AR23_bin.40	464	Faecalibacteriumprausnitzii	Faecalibacterium	Ruminococcaceae	Clostridiales	Clostridia	Firmicutes
MATFA__AR24_bin.43	464	Faecalibacteriumprausnitzii	Faecalibacterium	Ruminococcaceae	Clostridiales	Clostridia	Firmicutes
MATFA__AR26_bin.17	464	Faecalibacteriumprausnitzii	Faecalibacterium	Ruminococcaceae	Clostridiales	Clostridia	Firmicutes
MATFA__AR27_bin.41	464	Faecalibacteriumprausnitzii	Faecalibacterium	Ruminococcaceae	Clostridiales	Clostridia	Firmicutes
MATFA__AR3_bin.48	464	Faecalibacteriumprausnitzii	Faecalibacterium	Ruminococcaceae	Clostridiales	Clostridia	Firmicutes
MATFA__AR5_bin.12	464	Faecalibacteriumprausnitzii	Faecalibacterium	Ruminococcaceae	Clostridiales	Clostridia	Firmicutes
MATFA__AR6_bin.64	464	Faecalibacteriumprausnitzii	Faecalibacterium	Ruminococcaceae	Clostridiales	Clostridia	Firmicutes
MATFA__AR7_bin.33	464	Faecalibacteriumprausnitzii	Faecalibacterium	Ruminococcaceae	Clostridiales	Clostridia	Firmicutes
MATFA__AA23_bin.67	618	Faecalibacteriumprausnitzii	Faecalibacterium	Ruminococcaceae	Clostridiales	Clostridia	Firmicutes
MATFA__AA30_bin.70	618	Faecalibacteriumprausnitzii	Faecalibacterium	Ruminococcaceae	Clostridiales	Clostridia	Firmicutes
MATFA__AA7_bin.47	618	Faecalibacteriumprausnitzii	Faecalibacterium	Ruminococcaceae	Clostridiales	Clostridia	Firmicutes
MATFA__APLV15_bin.66	618	Faecalibacteriumprausnitzii	Faecalibacterium	Ruminococcaceae	Clostridiales	Clostridia	Firmicutes
MATFA__APLV18_bin.38	618	Faecalibacteriumprausnitzii	Faecalibacterium	Ruminococcaceae	Clostridiales	Clostridia	Firmicutes
MATFA__APLV9_bin.36	618	Faecalibacteriumprausnitzii	Faecalibacterium	Ruminococcaceae	Clostridiales	Clostridia	Firmicutes
MATFA__C8_bin.16	618	Faecalibacteriumprausnitzii	Faecalibacterium	Ruminococcaceae	Clostridiales	Clostridia	Firmicutes
MATFA__C9_bin.79	618	Faecalibacteriumprausnitzii	Faecalibacterium	Ruminococcaceae	Clostridiales	Clostridia	Firmicutes
MATFA__AR12_bin.56	618	Faecalibacteriumprausnitzii	Faecalibacterium	Ruminococcaceae	Clostridiales	Clostridia	Firmicutes
MATFA__AR25_bin.26	618	Faecalibacteriumprausnitzii	Faecalibacterium	Ruminococcaceae	Clostridiales	Clostridia	Firmicutes
MATFA__AR26_bin.28	618	Faecalibacteriumprausnitzii	Faecalibacterium	Ruminococcaceae	Clostridiales	Clostridia	Firmicutes
MATFA__AA6_bin.14	702	Faecalibacteriumprausnitzii	Faecalibacterium	Ruminococcaceae	Clostridiales	Clostridia	Firmicutes
MATFA__AA1_bin.52	832	Faecalibacteriumprausnitzii	Faecalibacterium	Ruminococcaceae	Clostridiales	Clostridia	Firmicutes
MATFA__AA29_bin.52	832	Faecalibacteriumprausnitzii	Faecalibacterium	Ruminococcaceae	Clostridiales	Clostridia	Firmicutes
MATFA__AA4_bin.24	832	Faecalibacteriumprausnitzii	Faecalibacterium	Ruminococcaceae	Clostridiales	Clostridia	Firmicutes
MATFA__AA9_bin.39	832	Faecalibacteriumprausnitzii	Faecalibacterium	Ruminococcaceae	Clostridiales	Clostridia	Firmicutes
MATFA__APLV19_bin.21	832	Faecalibacteriumprausnitzii	Faecalibacterium	Ruminococcaceae	Clostridiales	Clostridia	Firmicutes
MATFA__APLV29_bin.8	832	Faecalibacteriumprausnitzii	Faecalibacterium	Ruminococcaceae	Clostridiales	Clostridia	Firmicutes
MATFA__APLV4_bin.53	832	Faecalibacteriumprausnitzii	Faecalibacterium	Ruminococcaceae	Clostridiales	Clostridia	Firmicutes
MATFA__APLV6_bin.25	832	Faecalibacteriumprausnitzii	Faecalibacterium	Ruminococcaceae	Clostridiales	Clostridia	Firmicutes
MATFA__C18_bin.26	832	Faecalibacteriumprausnitzii	Faecalibacterium	Ruminococcaceae	Clostridiales	Clostridia	Firmicutes
MATFA__C22_bin.21	832	Faecalibacteriumprausnitzii	Faecalibacterium	Ruminococcaceae	Clostridiales	Clostridia	Firmicutes
MATFA__C29_bin.12	832	Faecalibacteriumprausnitzii	Faecalibacterium	Ruminococcaceae	Clostridiales	Clostridia	Firmicutes
MATFA__AR13_bin.60	832	Faecalibacteriumprausnitzii	Faecalibacterium	Ruminococcaceae	Clostridiales	Clostridia	Firmicutes
MATFA__AR15_bin.15	832	Faecalibacteriumprausnitzii	Faecalibacterium	Ruminococcaceae	Clostridiales	Clostridia	Firmicutes
MATFA__AR23_bin.22	832	Faecalibacteriumprausnitzii	Faecalibacterium	Ruminococcaceae	Clostridiales	Clostridia	Firmicutes
MATFA__AR24_bin.32	832	Faecalibacteriumprausnitzii	Faecalibacterium	Ruminococcaceae	Clostridiales	Clostridia	Firmicutes
MATFA__AR29_bin.86	832	Faecalibacteriumprausnitzii	Faecalibacterium	Ruminococcaceae	Clostridiales	Clostridia	Firmicutes
MATFA__AR3_bin.31	832	Faecalibacteriumprausnitzii	Faecalibacterium	Ruminococcaceae	Clostridiales	Clostridia	Firmicutes
MATFA__C25_bin.10	4455	Faecalibacteriumprausnitzii	Faecalibacterium	Ruminococcaceae	Clostridiales	Clostridia	Firmicutes
MATFA__AA23_bin.71	26700	Faecalicoccuspleomorphus	Faecalicoccus	Erysipelotrichaceae	Erysipelotrichales	Erysipelotrichia	Firmicutes
MATFA__APLV20_bin.34	26700	Faecalicoccuspleomorphus	Faecalicoccus	Erysipelotrichaceae	Erysipelotrichales	Erysipelotrichia	Firmicutes
MATFA__APLV24_bin.76	26700	Faecalicoccuspleomorphus	Faecalicoccus	Erysipelotrichaceae	Erysipelotrichales	Erysipelotrichia	Firmicutes
MATFA__APLV27_bin.65	26700	Faecalicoccuspleomorphus	Faecalicoccus	Erysipelotrichaceae	Erysipelotrichales	Erysipelotrichia	Firmicutes
MATFA__C16_bin.71	26700	Faecalicoccuspleomorphus	Faecalicoccus	Erysipelotrichaceae	Erysipelotrichales	Erysipelotrichia	Firmicutes
MATFA__AR26_bin.60	26700	Faecalicoccuspleomorphus	Faecalicoccus	Erysipelotrichaceae	Erysipelotrichales	Erysipelotrichia	Firmicutes
MATFA__APLV22_bin.30	2686	Faecalimonasumbilicata	Coprococcus	Lachnospiraceae	Clostridiales	Clostridia	Firmicutes
MATFA__AR2_bin.60	2686	Faecalimonasumbilicata	Coprococcus	Lachnospiraceae	Clostridiales	Clostridia	Firmicutes
MATFA__AR21_bin.104	3786	Fenollariatimonensis	Fenollaria	NA	Clostridiales	Clostridia	Firmicutes
MATFA__AA1_bin.67	615	FirmicutesbacteriumAF16-15	NA	Clostridiaceae	Clostridiales	Clostridia	Firmicutes
MATFA__AA29_bin.70	615	FirmicutesbacteriumAF16-15	NA	Clostridiaceae	Clostridiales	Clostridia	Firmicutes
MATFA__AA30_bin.67	615	FirmicutesbacteriumAF16-15	NA	Clostridiaceae	Clostridiales	Clostridia	Firmicutes
MATFA__AA4_bin.4	615	FirmicutesbacteriumAF16-15	NA	Clostridiaceae	Clostridiales	Clostridia	Firmicutes
MATFA__AA7_bin.79	615	FirmicutesbacteriumAF16-15	NA	Clostridiaceae	Clostridiales	Clostridia	Firmicutes
MATFA__APLV16_bin.66	615	FirmicutesbacteriumAF16-15	NA	Clostridiaceae	Clostridiales	Clostridia	Firmicutes
MATFA__APLV21_bin.76	615	FirmicutesbacteriumAF16-15	NA	Clostridiaceae	Clostridiales	Clostridia	Firmicutes
MATFA__APLV9_bin.47	615	FirmicutesbacteriumAF16-15	NA	Clostridiaceae	Clostridiales	Clostridia	Firmicutes
MATFA__C15_bin.34	615	FirmicutesbacteriumAF16-15	NA	Clostridiaceae	Clostridiales	Clostridia	Firmicutes
MATFA__C1_bin.10	615	FirmicutesbacteriumAF16-15	NA	Clostridiaceae	Clostridiales	Clostridia	Firmicutes
MATFA__C3_bin.28	615	FirmicutesbacteriumAF16-15	NA	Clostridiaceae	Clostridiales	Clostridia	Firmicutes
MATFA__C9_bin.83	615	FirmicutesbacteriumAF16-15	NA	Clostridiaceae	Clostridiales	Clostridia	Firmicutes
MATFA__AR11_bin.36	615	FirmicutesbacteriumAF16-15	NA	Clostridiaceae	Clostridiales	Clostridia	Firmicutes
MATFA__AR12_bin.65	615	FirmicutesbacteriumAF16-15	NA	Clostridiaceae	Clostridiales	Clostridia	Firmicutes
MATFA__AR16_bin.47	615	FirmicutesbacteriumAF16-15	NA	Clostridiaceae	Clostridiales	Clostridia	Firmicutes
MATFA__AR23_bin.3	615	FirmicutesbacteriumAF16-15	NA	Clostridiaceae	Clostridiales	Clostridia	Firmicutes
MATFA__AR24_bin.16	615	FirmicutesbacteriumAF16-15	NA	Clostridiaceae	Clostridiales	Clostridia	Firmicutes
MATFA__AR6_bin.69	615	FirmicutesbacteriumAF16-15	NA	Clostridiaceae	Clostridiales	Clostridia	Firmicutes
MATFA__AR16_bin.61	4488	FirmicutesbacteriumAF19-2LB	Anaerotignum	Lachnospiraceae	Clostridiales	Clostridia	Firmicutes
MATFA__AA10_bin.4	10173	FirmicutesbacteriumAM10-47	NA	NA	NA	NA	Firmicutes
MATFA__AR8_bin.25	10173	FirmicutesbacteriumAM10-47	NA	NA	NA	NA	Firmicutes
MATFA__AA13_bin.16	3238	FirmicutesbacteriumAM41-11	NA	NA	NA	NA	Firmicutes
MATFA__AA10_bin.10	375	FirmicutesbacteriumAM55-24TS	NA	Clostridiaceae	Clostridiales	Clostridia	Firmicutes
MATFA__AA13_bin.52	375	FirmicutesbacteriumAM55-24TS	NA	Clostridiaceae	Clostridiales	Clostridia	Firmicutes
MATFA__AA19_bin.33	375	FirmicutesbacteriumAM55-24TS	NA	Clostridiaceae	Clostridiales	Clostridia	Firmicutes
MATFA__AA1_bin.66	375	FirmicutesbacteriumAM55-24TS	NA	Clostridiaceae	Clostridiales	Clostridia	Firmicutes
MATFA__AA22_bin.23	375	FirmicutesbacteriumAM55-24TS	NA	Clostridiaceae	Clostridiales	Clostridia	Firmicutes
MATFA__AA26_bin.39	375	FirmicutesbacteriumAM55-24TS	NA	Clostridiaceae	Clostridiales	Clostridia	Firmicutes
MATFA__AA27_bin.44	375	FirmicutesbacteriumAM55-24TS	NA	Clostridiaceae	Clostridiales	Clostridia	Firmicutes
MATFA__AA28_bin.13	375	FirmicutesbacteriumAM55-24TS	NA	Clostridiaceae	Clostridiales	Clostridia	Firmicutes
MATFA__AA29_bin.14	375	FirmicutesbacteriumAM55-24TS	NA	Clostridiaceae	Clostridiales	Clostridia	Firmicutes
MATFA__AA2_bin.41	375	FirmicutesbacteriumAM55-24TS	NA	Clostridiaceae	Clostridiales	Clostridia	Firmicutes
MATFA__AA4_bin.20	375	FirmicutesbacteriumAM55-24TS	NA	Clostridiaceae	Clostridiales	Clostridia	Firmicutes
MATFA__AA7_bin.33	375	FirmicutesbacteriumAM55-24TS	NA	Clostridiaceae	Clostridiales	Clostridia	Firmicutes
MATFA__AA8_bin.45	375	FirmicutesbacteriumAM55-24TS	NA	Clostridiaceae	Clostridiales	Clostridia	Firmicutes
MATFA__APLV11_bin.36	375	FirmicutesbacteriumAM55-24TS	NA	Clostridiaceae	Clostridiales	Clostridia	Firmicutes
MATFA__APLV12_bin.7	375	FirmicutesbacteriumAM55-24TS	NA	Clostridiaceae	Clostridiales	Clostridia	Firmicutes
MATFA__APLV13_bin.29	375	FirmicutesbacteriumAM55-24TS	NA	Clostridiaceae	Clostridiales	Clostridia	Firmicutes
MATFA__APLV15_bin.45	375	FirmicutesbacteriumAM55-24TS	NA	Clostridiaceae	Clostridiales	Clostridia	Firmicutes
MATFA__APLV16_bin.38	375	FirmicutesbacteriumAM55-24TS	NA	Clostridiaceae	Clostridiales	Clostridia	Firmicutes
MATFA__APLV19_bin.2	375	FirmicutesbacteriumAM55-24TS	NA	Clostridiaceae	Clostridiales	Clostridia	Firmicutes
MATFA__APLV20_bin.64	375	FirmicutesbacteriumAM55-24TS	NA	Clostridiaceae	Clostridiales	Clostridia	Firmicutes
MATFA__APLV22_bin.11	375	FirmicutesbacteriumAM55-24TS	NA	Clostridiaceae	Clostridiales	Clostridia	Firmicutes
MATFA__APLV23_bin.24	375	FirmicutesbacteriumAM55-24TS	NA	Clostridiaceae	Clostridiales	Clostridia	Firmicutes
MATFA__APLV24_bin.56	375	FirmicutesbacteriumAM55-24TS	NA	Clostridiaceae	Clostridiales	Clostridia	Firmicutes
MATFA__APLV27_bin.35	375	FirmicutesbacteriumAM55-24TS	NA	Clostridiaceae	Clostridiales	Clostridia	Firmicutes
MATFA__APLV28_bin.75	375	FirmicutesbacteriumAM55-24TS	NA	Clostridiaceae	Clostridiales	Clostridia	Firmicutes
MATFA__APLV29_bin.5	375	FirmicutesbacteriumAM55-24TS	NA	Clostridiaceae	Clostridiales	Clostridia	Firmicutes
MATFA__APLV2_bin.71	375	FirmicutesbacteriumAM55-24TS	NA	Clostridiaceae	Clostridiales	Clostridia	Firmicutes
MATFA__APLV4_bin.41	375	FirmicutesbacteriumAM55-24TS	NA	Clostridiaceae	Clostridiales	Clostridia	Firmicutes
MATFA__C11_bin.69	375	FirmicutesbacteriumAM55-24TS	NA	Clostridiaceae	Clostridiales	Clostridia	Firmicutes
MATFA__C13_bin.13	375	FirmicutesbacteriumAM55-24TS	NA	Clostridiaceae	Clostridiales	Clostridia	Firmicutes
MATFA__C1_bin.56	375	FirmicutesbacteriumAM55-24TS	NA	Clostridiaceae	Clostridiales	Clostridia	Firmicutes
MATFA__C20_bin.7	375	FirmicutesbacteriumAM55-24TS	NA	Clostridiaceae	Clostridiales	Clostridia	Firmicutes
MATFA__C22_bin.22	375	FirmicutesbacteriumAM55-24TS	NA	Clostridiaceae	Clostridiales	Clostridia	Firmicutes
MATFA__C25_bin.13	375	FirmicutesbacteriumAM55-24TS	NA	Clostridiaceae	Clostridiales	Clostridia	Firmicutes
MATFA__C29_bin.22	375	FirmicutesbacteriumAM55-24TS	NA	Clostridiaceae	Clostridiales	Clostridia	Firmicutes
MATFA__C30_bin.51	375	FirmicutesbacteriumAM55-24TS	NA	Clostridiaceae	Clostridiales	Clostridia	Firmicutes
MATFA__C3_bin.72	375	FirmicutesbacteriumAM55-24TS	NA	Clostridiaceae	Clostridiales	Clostridia	Firmicutes
MATFA__C5_bin.33	375	FirmicutesbacteriumAM55-24TS	NA	Clostridiaceae	Clostridiales	Clostridia	Firmicutes
MATFA__AR12_bin.84	375	FirmicutesbacteriumAM55-24TS	NA	Clostridiaceae	Clostridiales	Clostridia	Firmicutes
MATFA__AR15_bin.79	375	FirmicutesbacteriumAM55-24TS	NA	Clostridiaceae	Clostridiales	Clostridia	Firmicutes
MATFA__AR16_bin.59	375	FirmicutesbacteriumAM55-24TS	NA	Clostridiaceae	Clostridiales	Clostridia	Firmicutes
MATFA__AR20_bin.85	375	FirmicutesbacteriumAM55-24TS	NA	Clostridiaceae	Clostridiales	Clostridia	Firmicutes
MATFA__AR21_bin.36	375	FirmicutesbacteriumAM55-24TS	NA	Clostridiaceae	Clostridiales	Clostridia	Firmicutes
MATFA__AR23_bin.30	375	FirmicutesbacteriumAM55-24TS	NA	Clostridiaceae	Clostridiales	Clostridia	Firmicutes
MATFA__AR24_bin.60	375	FirmicutesbacteriumAM55-24TS	NA	Clostridiaceae	Clostridiales	Clostridia	Firmicutes
MATFA__AR25_bin.56	375	FirmicutesbacteriumAM55-24TS	NA	Clostridiaceae	Clostridiales	Clostridia	Firmicutes
MATFA__AR27_bin.39	375	FirmicutesbacteriumAM55-24TS	NA	Clostridiaceae	Clostridiales	Clostridia	Firmicutes
MATFA__AR2_bin.57	375	FirmicutesbacteriumAM55-24TS	NA	Clostridiaceae	Clostridiales	Clostridia	Firmicutes
MATFA__AR30_bin.65	375	FirmicutesbacteriumAM55-24TS	NA	Clostridiaceae	Clostridiales	Clostridia	Firmicutes
MATFA__AR3_bin.11	375	FirmicutesbacteriumAM55-24TS	NA	Clostridiaceae	Clostridiales	Clostridia	Firmicutes
MATFA__AR4_bin.38	375	FirmicutesbacteriumAM55-24TS	NA	Clostridiaceae	Clostridiales	Clostridia	Firmicutes
MATFA__AR8_bin.4	375	FirmicutesbacteriumAM55-24TS	NA	Clostridiaceae	Clostridiales	Clostridia	Firmicutes
MATFA__AA22_bin.11	432	FirmicutesbacteriumAM59-13	NA	Lachnospiraceae	Clostridiales	Clostridia	Firmicutes
MATFA__AA30_bin.11	432	FirmicutesbacteriumAM59-13	NA	Lachnospiraceae	Clostridiales	Clostridia	Firmicutes
MATFA__APLV9_bin.4	432	FirmicutesbacteriumAM59-13	NA	Lachnospiraceae	Clostridiales	Clostridia	Firmicutes
MATFA__C11_bin.32	432	FirmicutesbacteriumAM59-13	NA	Lachnospiraceae	Clostridiales	Clostridia	Firmicutes
MATFA__C14_bin.62	432	FirmicutesbacteriumAM59-13	NA	Lachnospiraceae	Clostridiales	Clostridia	Firmicutes
MATFA__AR15_bin.73	432	FirmicutesbacteriumAM59-13	NA	Lachnospiraceae	Clostridiales	Clostridia	Firmicutes
MATFA__AR25_bin.1	432	FirmicutesbacteriumAM59-13	NA	Lachnospiraceae	Clostridiales	Clostridia	Firmicutes
MATFA__AA17_bin.57	527	Flavonifractorplautii	Flavonifractor	Ruminococcaceae	Clostridiales	Clostridia	Firmicutes
MATFA__AA20_bin.8	527	Flavonifractorplautii	Flavonifractor	Ruminococcaceae	Clostridiales	Clostridia	Firmicutes
MATFA__AA26_bin.29	527	Flavonifractorplautii	Flavonifractor	Ruminococcaceae	Clostridiales	Clostridia	Firmicutes
MATFA__AA27_bin.82	527	Flavonifractorplautii	Flavonifractor	Ruminococcaceae	Clostridiales	Clostridia	Firmicutes
MATFA__AA28_bin.1	527	Flavonifractorplautii	Flavonifractor	Ruminococcaceae	Clostridiales	Clostridia	Firmicutes
MATFA__AA30_bin.60	527	Flavonifractorplautii	Flavonifractor	Ruminococcaceae	Clostridiales	Clostridia	Firmicutes
MATFA__AA6_bin.31	527	Flavonifractorplautii	Flavonifractor	Ruminococcaceae	Clostridiales	Clostridia	Firmicutes
MATFA__AA7_bin.21	527	Flavonifractorplautii	Flavonifractor	Ruminococcaceae	Clostridiales	Clostridia	Firmicutes
MATFA__APLV4_bin.63	527	Flavonifractorplautii	Flavonifractor	Ruminococcaceae	Clostridiales	Clostridia	Firmicutes
MATFA__APLV6_bin.22	527	Flavonifractorplautii	Flavonifractor	Ruminococcaceae	Clostridiales	Clostridia	Firmicutes
MATFA__APLV9_bin.23	527	Flavonifractorplautii	Flavonifractor	Ruminococcaceae	Clostridiales	Clostridia	Firmicutes
MATFA__C19_bin.31	527	Flavonifractorplautii	Flavonifractor	Ruminococcaceae	Clostridiales	Clostridia	Firmicutes
MATFA__C1_bin.49	527	Flavonifractorplautii	Flavonifractor	Ruminococcaceae	Clostridiales	Clostridia	Firmicutes
MATFA__C24_bin.23	527	Flavonifractorplautii	Flavonifractor	Ruminococcaceae	Clostridiales	Clostridia	Firmicutes
MATFA__C26_bin.31	527	Flavonifractorplautii	Flavonifractor	Ruminococcaceae	Clostridiales	Clostridia	Firmicutes
MATFA__C4_bin.7	527	Flavonifractorplautii	Flavonifractor	Ruminococcaceae	Clostridiales	Clostridia	Firmicutes
MATFA__C6_bin.37	527	Flavonifractorplautii	Flavonifractor	Ruminococcaceae	Clostridiales	Clostridia	Firmicutes
MATFA__AR13_bin.72	527	Flavonifractorplautii	Flavonifractor	Ruminococcaceae	Clostridiales	Clostridia	Firmicutes
MATFA__AR21_bin.20	527	Flavonifractorplautii	Flavonifractor	Ruminococcaceae	Clostridiales	Clostridia	Firmicutes
MATFA__AR22_bin.3	527	Flavonifractorplautii	Flavonifractor	Ruminococcaceae	Clostridiales	Clostridia	Firmicutes
MATFA__AR23_bin.23	527	Flavonifractorplautii	Flavonifractor	Ruminococcaceae	Clostridiales	Clostridia	Firmicutes
MATFA__AR24_bin.5	527	Flavonifractorplautii	Flavonifractor	Ruminococcaceae	Clostridiales	Clostridia	Firmicutes
MATFA__AA10_bin.55	292	Fusicatenibactersaccharivorans	Blautia	Lachnospiraceae	Clostridiales	Clostridia	Firmicutes
MATFA__AA12_bin.39	292	Fusicatenibactersaccharivorans	Blautia	Lachnospiraceae	Clostridiales	Clostridia	Firmicutes
MATFA__AA17_bin.3	292	Fusicatenibactersaccharivorans	Blautia	Lachnospiraceae	Clostridiales	Clostridia	Firmicutes
MATFA__AA18_bin.85	292	Fusicatenibactersaccharivorans	Blautia	Lachnospiraceae	Clostridiales	Clostridia	Firmicutes
MATFA__AA20_bin.16	292	Fusicatenibactersaccharivorans	Blautia	Lachnospiraceae	Clostridiales	Clostridia	Firmicutes
MATFA__AA28_bin.74	292	Fusicatenibactersaccharivorans	Blautia	Lachnospiraceae	Clostridiales	Clostridia	Firmicutes
MATFA__AA29_bin.24	292	Fusicatenibactersaccharivorans	Blautia	Lachnospiraceae	Clostridiales	Clostridia	Firmicutes
MATFA__AA30_bin.68	292	Fusicatenibactersaccharivorans	Blautia	Lachnospiraceae	Clostridiales	Clostridia	Firmicutes
MATFA__AA4_bin.25	292	Fusicatenibactersaccharivorans	Blautia	Lachnospiraceae	Clostridiales	Clostridia	Firmicutes
MATFA__AA5_bin.66	292	Fusicatenibactersaccharivorans	Blautia	Lachnospiraceae	Clostridiales	Clostridia	Firmicutes
MATFA__APLV10_bin.4	292	Fusicatenibactersaccharivorans	Blautia	Lachnospiraceae	Clostridiales	Clostridia	Firmicutes
MATFA__APLV11_bin.21	292	Fusicatenibactersaccharivorans	Blautia	Lachnospiraceae	Clostridiales	Clostridia	Firmicutes
MATFA__APLV12_bin.36	292	Fusicatenibactersaccharivorans	Blautia	Lachnospiraceae	Clostridiales	Clostridia	Firmicutes
MATFA__APLV14_bin.56	292	Fusicatenibactersaccharivorans	Blautia	Lachnospiraceae	Clostridiales	Clostridia	Firmicutes
MATFA__APLV15_bin.46	292	Fusicatenibactersaccharivorans	Blautia	Lachnospiraceae	Clostridiales	Clostridia	Firmicutes
MATFA__APLV16_bin.47	292	Fusicatenibactersaccharivorans	Blautia	Lachnospiraceae	Clostridiales	Clostridia	Firmicutes
MATFA__APLV17_bin.62	292	Fusicatenibactersaccharivorans	Blautia	Lachnospiraceae	Clostridiales	Clostridia	Firmicutes
MATFA__APLV19_bin.58	292	Fusicatenibactersaccharivorans	Blautia	Lachnospiraceae	Clostridiales	Clostridia	Firmicutes
MATFA__APLV1_bin.12	292	Fusicatenibactersaccharivorans	Blautia	Lachnospiraceae	Clostridiales	Clostridia	Firmicutes
MATFA__APLV20_bin.52	292	Fusicatenibactersaccharivorans	Blautia	Lachnospiraceae	Clostridiales	Clostridia	Firmicutes
MATFA__APLV23_bin.81	292	Fusicatenibactersaccharivorans	Blautia	Lachnospiraceae	Clostridiales	Clostridia	Firmicutes
MATFA__APLV29_bin.10	292	Fusicatenibactersaccharivorans	Blautia	Lachnospiraceae	Clostridiales	Clostridia	Firmicutes
MATFA__APLV4_bin.28	292	Fusicatenibactersaccharivorans	Blautia	Lachnospiraceae	Clostridiales	Clostridia	Firmicutes
MATFA__APLV5_bin.45	292	Fusicatenibactersaccharivorans	Blautia	Lachnospiraceae	Clostridiales	Clostridia	Firmicutes
MATFA__APLV6_bin.73	292	Fusicatenibactersaccharivorans	Blautia	Lachnospiraceae	Clostridiales	Clostridia	Firmicutes
MATFA__APLV8_bin.26	292	Fusicatenibactersaccharivorans	Blautia	Lachnospiraceae	Clostridiales	Clostridia	Firmicutes
MATFA__APLV9_bin.51	292	Fusicatenibactersaccharivorans	Blautia	Lachnospiraceae	Clostridiales	Clostridia	Firmicutes
MATFA__C10_bin.55	292	Fusicatenibactersaccharivorans	Blautia	Lachnospiraceae	Clostridiales	Clostridia	Firmicutes
MATFA__C11_bin.53	292	Fusicatenibactersaccharivorans	Blautia	Lachnospiraceae	Clostridiales	Clostridia	Firmicutes
MATFA__C12_bin.20	292	Fusicatenibactersaccharivorans	Blautia	Lachnospiraceae	Clostridiales	Clostridia	Firmicutes
MATFA__C13_bin.18	292	Fusicatenibactersaccharivorans	Blautia	Lachnospiraceae	Clostridiales	Clostridia	Firmicutes
MATFA__C18_bin.18	292	Fusicatenibactersaccharivorans	Blautia	Lachnospiraceae	Clostridiales	Clostridia	Firmicutes
MATFA__C20_bin.42	292	Fusicatenibactersaccharivorans	Blautia	Lachnospiraceae	Clostridiales	Clostridia	Firmicutes
MATFA__C22_bin.44	292	Fusicatenibactersaccharivorans	Blautia	Lachnospiraceae	Clostridiales	Clostridia	Firmicutes
MATFA__C24_bin.1	292	Fusicatenibactersaccharivorans	Blautia	Lachnospiraceae	Clostridiales	Clostridia	Firmicutes
MATFA__C25_bin.58	292	Fusicatenibactersaccharivorans	Blautia	Lachnospiraceae	Clostridiales	Clostridia	Firmicutes
MATFA__C26_bin.58	292	Fusicatenibactersaccharivorans	Blautia	Lachnospiraceae	Clostridiales	Clostridia	Firmicutes
MATFA__C29_bin.34	292	Fusicatenibactersaccharivorans	Blautia	Lachnospiraceae	Clostridiales	Clostridia	Firmicutes
MATFA__C30_bin.3	292	Fusicatenibactersaccharivorans	Blautia	Lachnospiraceae	Clostridiales	Clostridia	Firmicutes
MATFA__C3_bin.12	292	Fusicatenibactersaccharivorans	Blautia	Lachnospiraceae	Clostridiales	Clostridia	Firmicutes
MATFA__C4_bin.49	292	Fusicatenibactersaccharivorans	Blautia	Lachnospiraceae	Clostridiales	Clostridia	Firmicutes
MATFA__C8_bin.67	292	Fusicatenibactersaccharivorans	Blautia	Lachnospiraceae	Clostridiales	Clostridia	Firmicutes
MATFA__C9_bin.22	292	Fusicatenibactersaccharivorans	Blautia	Lachnospiraceae	Clostridiales	Clostridia	Firmicutes
MATFA__AR10_bin.59	292	Fusicatenibactersaccharivorans	Blautia	Lachnospiraceae	Clostridiales	Clostridia	Firmicutes
MATFA__AR11_bin.53	292	Fusicatenibactersaccharivorans	Blautia	Lachnospiraceae	Clostridiales	Clostridia	Firmicutes
MATFA__AR13_bin.70	292	Fusicatenibactersaccharivorans	Blautia	Lachnospiraceae	Clostridiales	Clostridia	Firmicutes
MATFA__AR14_bin.5	292	Fusicatenibactersaccharivorans	Blautia	Lachnospiraceae	Clostridiales	Clostridia	Firmicutes
MATFA__AR15_bin.1	292	Fusicatenibactersaccharivorans	Blautia	Lachnospiraceae	Clostridiales	Clostridia	Firmicutes
MATFA__AR17_bin.15	292	Fusicatenibactersaccharivorans	Blautia	Lachnospiraceae	Clostridiales	Clostridia	Firmicutes
MATFA__AR18_bin.100	292	Fusicatenibactersaccharivorans	Blautia	Lachnospiraceae	Clostridiales	Clostridia	Firmicutes
MATFA__AR1_bin.17	292	Fusicatenibactersaccharivorans	Blautia	Lachnospiraceae	Clostridiales	Clostridia	Firmicutes
MATFA__AR20_bin.80	292	Fusicatenibactersaccharivorans	Blautia	Lachnospiraceae	Clostridiales	Clostridia	Firmicutes
MATFA__AR21_bin.95	292	Fusicatenibactersaccharivorans	Blautia	Lachnospiraceae	Clostridiales	Clostridia	Firmicutes
MATFA__AR23_bin.15	292	Fusicatenibactersaccharivorans	Blautia	Lachnospiraceae	Clostridiales	Clostridia	Firmicutes
MATFA__AR25_bin.91	292	Fusicatenibactersaccharivorans	Blautia	Lachnospiraceae	Clostridiales	Clostridia	Firmicutes
MATFA__AR27_bin.54	292	Fusicatenibactersaccharivorans	Blautia	Lachnospiraceae	Clostridiales	Clostridia	Firmicutes
MATFA__AR2_bin.37	292	Fusicatenibactersaccharivorans	Blautia	Lachnospiraceae	Clostridiales	Clostridia	Firmicutes
MATFA__AR30_bin.13	292	Fusicatenibactersaccharivorans	Blautia	Lachnospiraceae	Clostridiales	Clostridia	Firmicutes
MATFA__AR3_bin.46	292	Fusicatenibactersaccharivorans	Blautia	Lachnospiraceae	Clostridiales	Clostridia	Firmicutes
MATFA__AR5_bin.39	292	Fusicatenibactersaccharivorans	Blautia	Lachnospiraceae	Clostridiales	Clostridia	Firmicutes
MATFA__AR6_bin.59	292	Fusicatenibactersaccharivorans	Blautia	Lachnospiraceae	Clostridiales	Clostridia	Firmicutes
MATFA__AR7_bin.21	292	Fusicatenibactersaccharivorans	Blautia	Lachnospiraceae	Clostridiales	Clostridia	Firmicutes
MATFA__AA10_bin.8	475	Gemmigerformicilis	Gemmiger	Ruminococcaceae	Clostridiales	Clostridia	Firmicutes
MATFA__AA14_bin.19	475	Gemmigerformicilis	Gemmiger	Ruminococcaceae	Clostridiales	Clostridia	Firmicutes
MATFA__AA17_bin.81	475	Gemmigerformicilis	Gemmiger	Ruminococcaceae	Clostridiales	Clostridia	Firmicutes
MATFA__AA18_bin.48	475	Gemmigerformicilis	Gemmiger	Ruminococcaceae	Clostridiales	Clostridia	Firmicutes
MATFA__AA1_bin.49	475	Gemmigerformicilis	Gemmiger	Ruminococcaceae	Clostridiales	Clostridia	Firmicutes
MATFA__AA20_bin.38	475	Gemmigerformicilis	Gemmiger	Ruminococcaceae	Clostridiales	Clostridia	Firmicutes
MATFA__AA21_bin.75	475	Gemmigerformicilis	Gemmiger	Ruminococcaceae	Clostridiales	Clostridia	Firmicutes
MATFA__AA23_bin.66	475	Gemmigerformicilis	Gemmiger	Ruminococcaceae	Clostridiales	Clostridia	Firmicutes
MATFA__AA28_bin.45	475	Gemmigerformicilis	Gemmiger	Ruminococcaceae	Clostridiales	Clostridia	Firmicutes
MATFA__AA29_bin.13	475	Gemmigerformicilis	Gemmiger	Ruminococcaceae	Clostridiales	Clostridia	Firmicutes
MATFA__AA4_bin.69	475	Gemmigerformicilis	Gemmiger	Ruminococcaceae	Clostridiales	Clostridia	Firmicutes
MATFA__AA5_bin.51	475	Gemmigerformicilis	Gemmiger	Ruminococcaceae	Clostridiales	Clostridia	Firmicutes
MATFA__AA9_bin.36	475	Gemmigerformicilis	Gemmiger	Ruminococcaceae	Clostridiales	Clostridia	Firmicutes
MATFA__APLV10_bin.37	475	Gemmigerformicilis	Gemmiger	Ruminococcaceae	Clostridiales	Clostridia	Firmicutes
MATFA__APLV11_bin.53	475	Gemmigerformicilis	Gemmiger	Ruminococcaceae	Clostridiales	Clostridia	Firmicutes
MATFA__APLV15_bin.68	475	Gemmigerformicilis	Gemmiger	Ruminococcaceae	Clostridiales	Clostridia	Firmicutes
MATFA__APLV17_bin.27	475	Gemmigerformicilis	Gemmiger	Ruminococcaceae	Clostridiales	Clostridia	Firmicutes
MATFA__APLV19_bin.17	475	Gemmigerformicilis	Gemmiger	Ruminococcaceae	Clostridiales	Clostridia	Firmicutes
MATFA__APLV1_bin.67	475	Gemmigerformicilis	Gemmiger	Ruminococcaceae	Clostridiales	Clostridia	Firmicutes
MATFA__APLV21_bin.43	475	Gemmigerformicilis	Gemmiger	Ruminococcaceae	Clostridiales	Clostridia	Firmicutes
MATFA__APLV5_bin.29	475	Gemmigerformicilis	Gemmiger	Ruminococcaceae	Clostridiales	Clostridia	Firmicutes
MATFA__APLV6_bin.11	475	Gemmigerformicilis	Gemmiger	Ruminococcaceae	Clostridiales	Clostridia	Firmicutes
MATFA__APLV9_bin.9	475	Gemmigerformicilis	Gemmiger	Ruminococcaceae	Clostridiales	Clostridia	Firmicutes
MATFA__C11_bin.21	475	Gemmigerformicilis	Gemmiger	Ruminococcaceae	Clostridiales	Clostridia	Firmicutes
MATFA__C12_bin.43	475	Gemmigerformicilis	Gemmiger	Ruminococcaceae	Clostridiales	Clostridia	Firmicutes
MATFA__C15_bin.2	475	Gemmigerformicilis	Gemmiger	Ruminococcaceae	Clostridiales	Clostridia	Firmicutes
MATFA__C16_bin.77	475	Gemmigerformicilis	Gemmiger	Ruminococcaceae	Clostridiales	Clostridia	Firmicutes
MATFA__C17_bin.54	475	Gemmigerformicilis	Gemmiger	Ruminococcaceae	Clostridiales	Clostridia	Firmicutes
MATFA__C18_bin.35	475	Gemmigerformicilis	Gemmiger	Ruminococcaceae	Clostridiales	Clostridia	Firmicutes
MATFA__C1_bin.48	475	Gemmigerformicilis	Gemmiger	Ruminococcaceae	Clostridiales	Clostridia	Firmicutes
MATFA__C22_bin.68	475	Gemmigerformicilis	Gemmiger	Ruminococcaceae	Clostridiales	Clostridia	Firmicutes
MATFA__C24_bin.52	475	Gemmigerformicilis	Gemmiger	Ruminococcaceae	Clostridiales	Clostridia	Firmicutes
MATFA__C28_bin.3	475	Gemmigerformicilis	Gemmiger	Ruminococcaceae	Clostridiales	Clostridia	Firmicutes
MATFA__C30_bin.14	475	Gemmigerformicilis	Gemmiger	Ruminococcaceae	Clostridiales	Clostridia	Firmicutes
MATFA__C3_bin.69	475	Gemmigerformicilis	Gemmiger	Ruminococcaceae	Clostridiales	Clostridia	Firmicutes
MATFA__C6_bin.23	475	Gemmigerformicilis	Gemmiger	Ruminococcaceae	Clostridiales	Clostridia	Firmicutes
MATFA__C8_bin.75	475	Gemmigerformicilis	Gemmiger	Ruminococcaceae	Clostridiales	Clostridia	Firmicutes
MATFA__C9_bin.31	475	Gemmigerformicilis	Gemmiger	Ruminococcaceae	Clostridiales	Clostridia	Firmicutes
MATFA__AR10_bin.19	475	Gemmigerformicilis	Gemmiger	Ruminococcaceae	Clostridiales	Clostridia	Firmicutes
MATFA__AR11_bin.19	475	Gemmigerformicilis	Gemmiger	Ruminococcaceae	Clostridiales	Clostridia	Firmicutes
MATFA__AR12_bin.83	475	Gemmigerformicilis	Gemmiger	Ruminococcaceae	Clostridiales	Clostridia	Firmicutes
MATFA__AR13_bin.2	475	Gemmigerformicilis	Gemmiger	Ruminococcaceae	Clostridiales	Clostridia	Firmicutes
MATFA__AR16_bin.24	475	Gemmigerformicilis	Gemmiger	Ruminococcaceae	Clostridiales	Clostridia	Firmicutes
MATFA__AR17_bin.45	475	Gemmigerformicilis	Gemmiger	Ruminococcaceae	Clostridiales	Clostridia	Firmicutes
MATFA__AR1_bin.51	475	Gemmigerformicilis	Gemmiger	Ruminococcaceae	Clostridiales	Clostridia	Firmicutes
MATFA__AR20_bin.29	475	Gemmigerformicilis	Gemmiger	Ruminococcaceae	Clostridiales	Clostridia	Firmicutes
MATFA__AR22_bin.6	475	Gemmigerformicilis	Gemmiger	Ruminococcaceae	Clostridiales	Clostridia	Firmicutes
MATFA__AR23_bin.21	475	Gemmigerformicilis	Gemmiger	Ruminococcaceae	Clostridiales	Clostridia	Firmicutes
MATFA__AR24_bin.21	475	Gemmigerformicilis	Gemmiger	Ruminococcaceae	Clostridiales	Clostridia	Firmicutes
MATFA__AR26_bin.4	475	Gemmigerformicilis	Gemmiger	Ruminococcaceae	Clostridiales	Clostridia	Firmicutes
MATFA__AR27_bin.29	475	Gemmigerformicilis	Gemmiger	Ruminococcaceae	Clostridiales	Clostridia	Firmicutes
MATFA__AR28_bin.8	475	Gemmigerformicilis	Gemmiger	Ruminococcaceae	Clostridiales	Clostridia	Firmicutes
MATFA__AR29_bin.93	475	Gemmigerformicilis	Gemmiger	Ruminococcaceae	Clostridiales	Clostridia	Firmicutes
MATFA__AR30_bin.8	475	Gemmigerformicilis	Gemmiger	Ruminococcaceae	Clostridiales	Clostridia	Firmicutes
MATFA__AR6_bin.87	475	Gemmigerformicilis	Gemmiger	Ruminococcaceae	Clostridiales	Clostridia	Firmicutes
MATFA__AA18_bin.71	51105	Gordonibacterurolithinfaciens	Gordonibacter	Eggerthellaceae	Eggerthellales	Coriobacteriia	Actinobacteria
MATFA__APLV28_bin.45	51105	Gordonibacterurolithinfaciens	Gordonibacter	Eggerthellaceae	Eggerthellales	Coriobacteriia	Actinobacteria
MATFA__C12_bin.77	51105	Gordonibacterurolithinfaciens	Gordonibacter	Eggerthellaceae	Eggerthellales	Coriobacteriia	Actinobacteria
MATFA__C14_bin.31	51105	Gordonibacterurolithinfaciens	Gordonibacter	Eggerthellaceae	Eggerthellales	Coriobacteriia	Actinobacteria
MATFA__C20_bin.11	51105	Gordonibacterurolithinfaciens	Gordonibacter	Eggerthellaceae	Eggerthellales	Coriobacteriia	Actinobacteria
MATFA__C24_bin.82	51105	Gordonibacterurolithinfaciens	Gordonibacter	Eggerthellaceae	Eggerthellales	Coriobacteriia	Actinobacteria
MATFA__C30_bin.61	51105	Gordonibacterurolithinfaciens	Gordonibacter	Eggerthellaceae	Eggerthellales	Coriobacteriia	Actinobacteria
MATFA__C8_bin.44	51105	Gordonibacterurolithinfaciens	Gordonibacter	Eggerthellaceae	Eggerthellales	Coriobacteriia	Actinobacteria
MATFA__AR18_bin.8	51105	Gordonibacterurolithinfaciens	Gordonibacter	Eggerthellaceae	Eggerthellales	Coriobacteriia	Actinobacteria
MATFA__AR9_bin.45	51105	Gordonibacterurolithinfaciens	Gordonibacter	Eggerthellaceae	Eggerthellales	Coriobacteriia	Actinobacteria
MATFA__AA29_bin.28	887	Haemophilusparainfluenzae	Haemophilus	Pasteurellaceae	Pasteurellales	Gammaproteobacteria	Proteobacteria
MATFA__APLV6_bin.3	887	Haemophilusparainfluenzae	Haemophilus	Pasteurellaceae	Pasteurellales	Gammaproteobacteria	Proteobacteria
MATFA__C24_bin.16	1276	Hafniaalvei	Hafnia	Hafniaceae	Enterobacterales	Gammaproteobacteria	Proteobacteria
MATFA__APLV10_bin.8	24282	Holdemaniafiliformis	Holdemania	Erysipelotrichaceae	Erysipelotrichales	Erysipelotrichia	Firmicutes
MATFA__APLV9_bin.7	24282	Holdemaniafiliformis	Holdemania	Erysipelotrichaceae	Erysipelotrichales	Erysipelotrichia	Firmicutes
MATFA__AR13_bin.111	24282	Holdemaniafiliformis	Holdemania	Erysipelotrichaceae	Erysipelotrichales	Erysipelotrichia	Firmicutes
MATFA__AR4_bin.63	3713	Holdemaniamassiliensis	Holdemania	Erysipelotrichaceae	Erysipelotrichales	Erysipelotrichia	Firmicutes
MATFA__APLV2_bin.40	25265	Holdemaniasp.Marseille-P2844	Holdemania	Erysipelotrichaceae	Erysipelotrichales	Erysipelotrichia	Firmicutes
MATFA__AA2_bin.30	943	Hungatellahathewayi	Hungatella	Clostridiaceae	Clostridiales	Clostridia	Firmicutes
MATFA__AR18_bin.85	943	Hungatellahathewayi	Hungatella	Clostridiaceae	Clostridiales	Clostridia	Firmicutes
MATFA__AA21_bin.38	1053	Hungatellahathewayi	Hungatella	Clostridiaceae	Clostridiales	Clostridia	Firmicutes
MATFA__C24_bin.44	1053	Hungatellahathewayi	Hungatella	Clostridiaceae	Clostridiales	Clostridia	Firmicutes
MATFA__AR14_bin.82	1053	Hungatellahathewayi	Hungatella	Clostridiaceae	Clostridiales	Clostridia	Firmicutes
MATFA__AR22_bin.54	1053	Hungatellahathewayi	Hungatella	Clostridiaceae	Clostridiales	Clostridia	Firmicutes
MATFA__C5_bin.44	181133	Intestinibacillussp.Marseille-P6563	Intestinibacillus	Eubacteriaceae	Clostridiales	Clostridia	Firmicutes
MATFA__AA20_bin.45	387	Intestinibacterbartlettii	Intestinibacter	Peptostreptococcaceae	Clostridiales	Clostridia	Firmicutes
MATFA__APLV14_bin.28	387	Intestinibacterbartlettii	Intestinibacter	Peptostreptococcaceae	Clostridiales	Clostridia	Firmicutes
MATFA__C18_bin.78	387	Intestinibacterbartlettii	Intestinibacter	Peptostreptococcaceae	Clostridiales	Clostridia	Firmicutes
MATFA__AR14_bin.83	387	Intestinibacterbartlettii	Intestinibacter	Peptostreptococcaceae	Clostridiales	Clostridia	Firmicutes
MATFA__AA29_bin.62	385	Klebsiellamichiganensis	Klebsiella	Enterobacteriaceae	Enterobacterales	Gammaproteobacteria	Proteobacteria
MATFA__APLV26_bin.46	385	Klebsiellamichiganensis	Klebsiella	Enterobacteriaceae	Enterobacterales	Gammaproteobacteria	Proteobacteria
MATFA__AA29_bin.62	2037	Klebsiellamichiganensis	Klebsiella	Enterobacteriaceae	Enterobacterales	Gammaproteobacteria	Proteobacteria
MATFA__APLV19_bin.73	2037	Klebsiellamichiganensis	Klebsiella	Enterobacteriaceae	Enterobacterales	Gammaproteobacteria	Proteobacteria
MATFA__APLV26_bin.46	2037	Klebsiellamichiganensis	Klebsiella	Enterobacteriaceae	Enterobacterales	Gammaproteobacteria	Proteobacteria
MATFA__C20_bin.17	1022	Klebsiellapneumoniae	Klebsiella	Enterobacteriaceae	Enterobacterales	Gammaproteobacteria	Proteobacteria
MATFA__C28_bin.14	1022	Klebsiellapneumoniae	Klebsiella	Enterobacteriaceae	Enterobacterales	Gammaproteobacteria	Proteobacteria
MATFA__C30_bin.41	1022	Klebsiellapneumoniae	Klebsiella	Enterobacteriaceae	Enterobacterales	Gammaproteobacteria	Proteobacteria
MATFA__APLV6_bin.23	199035	Lachnoclostridiumedouardi	Lachnoclostridium	Lachnospiraceae	Clostridiales	Clostridia	Firmicutes
MATFA__APLV26_bin.39	54115	Lachnoclostridiumphocaeense	Lachnoclostridium	Lachnospiraceae	Clostridiales	Clostridia	Firmicutes
MATFA__C9_bin.1	54115	Lachnoclostridiumphocaeense	Lachnoclostridium	Lachnospiraceae	Clostridiales	Clostridia	Firmicutes
MATFA__AR18_bin.47	54115	Lachnoclostridiumphocaeense	Lachnoclostridium	Lachnospiraceae	Clostridiales	Clostridia	Firmicutes
MATFA__AA27_bin.80	264117	Lachnoclostridiumsp.An118	Lachnoclostridium	Lachnospiraceae	Clostridiales	Clostridia	Firmicutes
MATFA__APLV11_bin.73	264117	Lachnoclostridiumsp.An118	Lachnoclostridium	Lachnospiraceae	Clostridiales	Clostridia	Firmicutes
MATFA__C19_bin.25	264117	Lachnoclostridiumsp.An118	Lachnoclostridium	Lachnospiraceae	Clostridiales	Clostridia	Firmicutes
MATFA__AR14_bin.12	264117	Lachnoclostridiumsp.An118	Lachnoclostridium	Lachnospiraceae	Clostridiales	Clostridia	Firmicutes
MATFA__AA28_bin.55	2624	Lachnoclostridiumsp.SNUG30386	Clostridium	Clostridiaceae	Clostridiales	Clostridia	Firmicutes
MATFA__AA7_bin.48	2624	Lachnoclostridiumsp.SNUG30386	Clostridium	Clostridiaceae	Clostridiales	Clostridia	Firmicutes
MATFA__AA9_bin.62	2624	Lachnoclostridiumsp.SNUG30386	Clostridium	Clostridiaceae	Clostridiales	Clostridia	Firmicutes
MATFA__APLV14_bin.4	2624	Lachnoclostridiumsp.SNUG30386	Clostridium	Clostridiaceae	Clostridiales	Clostridia	Firmicutes
MATFA__APLV21_bin.36	2624	Lachnoclostridiumsp.SNUG30386	Clostridium	Clostridiaceae	Clostridiales	Clostridia	Firmicutes
MATFA__C1_bin.17	2624	Lachnoclostridiumsp.SNUG30386	Clostridium	Clostridiaceae	Clostridiales	Clostridia	Firmicutes
MATFA__C6_bin.3	2624	Lachnoclostridiumsp.SNUG30386	Clostridium	Clostridiaceae	Clostridiales	Clostridia	Firmicutes
MATFA__AR16_bin.19	2624	Lachnoclostridiumsp.SNUG30386	Clostridium	Clostridiaceae	Clostridiales	Clostridia	Firmicutes
MATFA__AA18_bin.53	5066	Lachnospiraceaebacterium	NA	Lachnospiraceae	Clostridiales	Clostridia	Firmicutes
MATFA__APLV18_bin.90	5066	Lachnospiraceaebacterium	NA	Lachnospiraceae	Clostridiales	Clostridia	Firmicutes
MATFA__APLV1_bin.5	5066	Lachnospiraceaebacterium	NA	Lachnospiraceae	Clostridiales	Clostridia	Firmicutes
MATFA__APLV20_bin.37	5066	Lachnospiraceaebacterium	NA	Lachnospiraceae	Clostridiales	Clostridia	Firmicutes
MATFA__APLV23_bin.31	5066	Lachnospiraceaebacterium	NA	Lachnospiraceae	Clostridiales	Clostridia	Firmicutes
MATFA__AR15_bin.76	5066	Lachnospiraceaebacterium	NA	Lachnospiraceae	Clostridiales	Clostridia	Firmicutes
MATFA__AR28_bin.37	5066	Lachnospiraceaebacterium	NA	Lachnospiraceae	Clostridiales	Clostridia	Firmicutes
MATFA__AA13_bin.50	22198	Lachnospiraceaebacterium	NA	Lachnospiraceae	Clostridiales	Clostridia	Firmicutes
MATFA__C13_bin.26	22198	Lachnospiraceaebacterium	NA	Lachnospiraceae	Clostridiales	Clostridia	Firmicutes
MATFA__AA19_bin.15	23387	Lachnospiraceaebacterium1_4_56FAA	Mediterraneibacter	Lachnospiraceae	Clostridiales	Clostridia	Firmicutes
MATFA__AA8_bin.34	23387	Lachnospiraceaebacterium1_4_56FAA	Mediterraneibacter	Lachnospiraceae	Clostridiales	Clostridia	Firmicutes
MATFA__APLV4_bin.38	23387	Lachnospiraceaebacterium1_4_56FAA	Mediterraneibacter	Lachnospiraceae	Clostridiales	Clostridia	Firmicutes
MATFA__APLV8_bin.80	23387	Lachnospiraceaebacterium1_4_56FAA	Mediterraneibacter	Lachnospiraceae	Clostridiales	Clostridia	Firmicutes
MATFA__C23_bin.13	23387	Lachnospiraceaebacterium1_4_56FAA	Mediterraneibacter	Lachnospiraceae	Clostridiales	Clostridia	Firmicutes
MATFA__C24_bin.56	23387	Lachnospiraceaebacterium1_4_56FAA	Mediterraneibacter	Lachnospiraceae	Clostridiales	Clostridia	Firmicutes
MATFA__C28_bin.1	23387	Lachnospiraceaebacterium1_4_56FAA	Mediterraneibacter	Lachnospiraceae	Clostridiales	Clostridia	Firmicutes
MATFA__C5_bin.32	23387	Lachnospiraceaebacterium1_4_56FAA	Mediterraneibacter	Lachnospiraceae	Clostridiales	Clostridia	Firmicutes
MATFA__C7_bin.37	23387	Lachnospiraceaebacterium1_4_56FAA	Mediterraneibacter	Lachnospiraceae	Clostridiales	Clostridia	Firmicutes
MATFA__AR19_bin.4	23387	Lachnospiraceaebacterium1_4_56FAA	Mediterraneibacter	Lachnospiraceae	Clostridiales	Clostridia	Firmicutes
MATFA__AR22_bin.47	23387	Lachnospiraceaebacterium1_4_56FAA	Mediterraneibacter	Lachnospiraceae	Clostridiales	Clostridia	Firmicutes
MATFA__AR2_bin.34	23387	Lachnospiraceaebacterium1_4_56FAA	Mediterraneibacter	Lachnospiraceae	Clostridiales	Clostridia	Firmicutes
MATFA__AR4_bin.17	23387	Lachnospiraceaebacterium1_4_56FAA	Mediterraneibacter	Lachnospiraceae	Clostridiales	Clostridia	Firmicutes
MATFA__AA26_bin.1	26809	Lachnospiraceaebacterium2_1_46FAA	NA	Lachnospiraceae	Clostridiales	Clostridia	Firmicutes
MATFA__C28_bin.35	26809	Lachnospiraceaebacterium2_1_46FAA	NA	Lachnospiraceae	Clostridiales	Clostridia	Firmicutes
MATFA__C23_bin.21	163242	LachnospiraceaebacteriumOF09-33XD	NA	Lachnospiraceae	Clostridiales	Clostridia	Firmicutes
MATFA__AA22_bin.77	378	Lachnospiraeligens	Lachnospira	Lachnospiraceae	Clostridiales	Clostridia	Firmicutes
MATFA__AA27_bin.63	378	Lachnospiraeligens	Lachnospira	Lachnospiraceae	Clostridiales	Clostridia	Firmicutes
MATFA__AA30_bin.35	378	Lachnospiraeligens	Lachnospira	Lachnospiraceae	Clostridiales	Clostridia	Firmicutes
MATFA__AA4_bin.47	378	Lachnospiraeligens	Lachnospira	Lachnospiraceae	Clostridiales	Clostridia	Firmicutes
MATFA__APLV10_bin.55	378	Lachnospiraeligens	Lachnospira	Lachnospiraceae	Clostridiales	Clostridia	Firmicutes
MATFA__APLV14_bin.41	378	Lachnospiraeligens	Lachnospira	Lachnospiraceae	Clostridiales	Clostridia	Firmicutes
MATFA__APLV18_bin.111	378	Lachnospiraeligens	Lachnospira	Lachnospiraceae	Clostridiales	Clostridia	Firmicutes
MATFA__APLV22_bin.43	378	Lachnospiraeligens	Lachnospira	Lachnospiraceae	Clostridiales	Clostridia	Firmicutes
MATFA__C18_bin.4	378	Lachnospiraeligens	Lachnospira	Lachnospiraceae	Clostridiales	Clostridia	Firmicutes
MATFA__C1_bin.38	378	Lachnospiraeligens	Lachnospira	Lachnospiraceae	Clostridiales	Clostridia	Firmicutes
MATFA__C8_bin.69	378	Lachnospiraeligens	Lachnospira	Lachnospiraceae	Clostridiales	Clostridia	Firmicutes
MATFA__AR11_bin.26	378	Lachnospiraeligens	Lachnospira	Lachnospiraceae	Clostridiales	Clostridia	Firmicutes
MATFA__AR13_bin.52	378	Lachnospiraeligens	Lachnospira	Lachnospiraceae	Clostridiales	Clostridia	Firmicutes
MATFA__AR16_bin.35	378	Lachnospiraeligens	Lachnospira	Lachnospiraceae	Clostridiales	Clostridia	Firmicutes
MATFA__AR1_bin.33	378	Lachnospiraeligens	Lachnospira	Lachnospiraceae	Clostridiales	Clostridia	Firmicutes
MATFA__AR26_bin.41	378	Lachnospiraeligens	Lachnospira	Lachnospiraceae	Clostridiales	Clostridia	Firmicutes
MATFA__AR29_bin.25	378	Lachnospiraeligens	Lachnospira	Lachnospiraceae	Clostridiales	Clostridia	Firmicutes
MATFA__AR30_bin.53	378	Lachnospiraeligens	Lachnospira	Lachnospiraceae	Clostridiales	Clostridia	Firmicutes
MATFA__APLV14_bin.49	500	Lachnospirapectinoschiza	Lachnospira	Lachnospiraceae	Clostridiales	Clostridia	Firmicutes
MATFA__APLV4_bin.24	500	Lachnospirapectinoschiza	Lachnospira	Lachnospiraceae	Clostridiales	Clostridia	Firmicutes
MATFA__APLV6_bin.48	500	Lachnospirapectinoschiza	Lachnospira	Lachnospiraceae	Clostridiales	Clostridia	Firmicutes
MATFA__AR24_bin.36	500	Lachnospirapectinoschiza	Lachnospira	Lachnospiraceae	Clostridiales	Clostridia	Firmicutes
MATFA__AR6_bin.12	500	Lachnospirapectinoschiza	Lachnospira	Lachnospiraceae	Clostridiales	Clostridia	Firmicutes
MATFA__AA9_bin.38	2675	Lactobacillusmucosae	Lactobacillus	Lactobacillaceae	Lactobacillales	Bacilli	Firmicutes
MATFA__APLV4_bin.2	2675	Lactobacillusmucosae	Lactobacillus	Lactobacillaceae	Lactobacillales	Bacilli	Firmicutes
MATFA__AR5_bin.42	2535	Lactobacillusoris	Lactobacillus	Lactobacillaceae	Lactobacillales	Bacilli	Firmicutes
MATFA__APLV18_bin.127	276	Lactobacillusrhamnosus	Lactobacillus	Lactobacillaceae	Lactobacillales	Bacilli	Firmicutes
MATFA__APLV19_bin.31	276	Lactobacillusrhamnosus	Lactobacillus	Lactobacillaceae	Lactobacillales	Bacilli	Firmicutes
MATFA__APLV23_bin.68	276	Lactobacillusrhamnosus	Lactobacillus	Lactobacillaceae	Lactobacillales	Bacilli	Firmicutes
MATFA__APLV8_bin.85	276	Lactobacillusrhamnosus	Lactobacillus	Lactobacillaceae	Lactobacillales	Bacilli	Firmicutes
MATFA__AA12_bin.53	2342	Lactococcuslactis	Lactococcus	Streptococcaceae	Lactobacillales	Bacilli	Firmicutes
MATFA__AA24_bin.16	2342	Lactococcuslactis	Lactococcus	Streptococcaceae	Lactobacillales	Bacilli	Firmicutes
MATFA__C14_bin.5	2342	Lactococcuslactis	Lactococcus	Streptococcaceae	Lactobacillales	Bacilli	Firmicutes
MATFA__AR19_bin.43	2342	Lactococcuslactis	Lactococcus	Streptococcaceae	Lactobacillales	Bacilli	Firmicutes
MATFA__AR2_bin.15	2342	Lactococcuslactis	Lactococcus	Streptococcaceae	Lactobacillales	Bacilli	Firmicutes
MATFA__APLV8_bin.75	107659	Lactococcuslactis	Lactococcus	Streptococcaceae	Lactobacillales	Bacilli	Firmicutes
MATFA__AA1_bin.42	122981	Lactococcusraffinolactis	Lactococcus	Streptococcaceae	Lactobacillales	Bacilli	Firmicutes
MATFA__AA11_bin.42	109835	Leuconostocpseudomesenteroides	Leuconostoc	Leuconostocaceae	Lactobacillales	Bacilli	Firmicutes
MATFA__AR4_bin.35	22747	Massilicolitimonensis	Massilicoli	Erysipelotrichaceae	Erysipelotrichales	Erysipelotrichia	Firmicutes
MATFA__AA24_bin.6	2954	Massilimicrobiotasp.An80	Massilimicrobiota	Erysipelotrichaceae	Erysipelotrichales	Erysipelotrichia	Firmicutes
MATFA__APLV21_bin.32	2954	Massilimicrobiotasp.An80	Massilimicrobiota	Erysipelotrichaceae	Erysipelotrichales	Erysipelotrichia	Firmicutes
MATFA__C17_bin.53	2954	Massilimicrobiotasp.An80	Massilimicrobiota	Erysipelotrichaceae	Erysipelotrichales	Erysipelotrichia	Firmicutes
MATFA__AA11_bin.38	226779	Massilimicrobiotatimonensis	Massilimicrobiota	Erysipelotrichaceae	Erysipelotrichales	Erysipelotrichia	Firmicutes
MATFA__AR4_bin.54	226779	Massilimicrobiotatimonensis	Massilimicrobiota	Erysipelotrichaceae	Erysipelotrichales	Erysipelotrichia	Firmicutes
MATFA__APLV14_bin.33	144412	Massilioclostridiumcoli	Massilioclostridium	Clostridiaceae	Clostridiales	Clostridia	Firmicutes
MATFA__AA21_bin.16	46869	Massilistercoratimonensis	Massilistercora	NA	Clostridiales	Clostridia	Firmicutes
MATFA__AA23_bin.7	46869	Massilistercoratimonensis	Massilistercora	NA	Clostridiales	Clostridia	Firmicutes
[truncated: 1,359 more rows]
