# Supplementary material for: Specific gut microbiome signatures and the associated pro-inflamatory functions are linked to pediatric allergy and acquisition of immune tolerance
Source: Nat Commun. 2021 Oct 13;12:5958. doi: 10.1038/s41467-021-26266-z (PMC8514477; doi:10.1038/s41467-021-26266-z)
Supplement: Supplementary file 7 — Source Data [file 41467_2021_26266_MOESM7_ESM.xlsx]

## Sheet: Figure 1a
Figure 1A
taxa	CT	RA+FA
Anaerostipes_hadrus	2.1	2.74
Bacteroides_dorei	0.73	0.27
Bacteroides_vulgatus	2.84	1.41
Bifidobacterium_kashiwanohense	0	0.07
Bifidobacterium_longum	16.62	11.49
Blautia_hydrogenotrophica	0.05	0.06
Blautia_producta	0.05	0.09
Blautia_sp_CAG_257	0.71	0.54
Blautia_wexlerae	3.02	4
Clostridium_innocuum	0.25	0.21
Clostridium_spiroforme	0.17	0.09
Coprococcus_eutactus	0.13	0.22
Dialister_invisus	0.21	0.4
Eggerthella_lenta	1.2	0.78
Enterococcus_gallinarum	0	0.08
Eubacterium_hallii	0.47	1.2
Eubacterium_sp_CAG_274	0.07	0.09
Faecalibacterium_prausnitzii	2.1	3.1
Firmicutes_bacterium_CAG_646	0.01	0.05
Firmicutes_bacterium_CAG_94	0.03	0.05
Gemmiger_formicilis	0.14	0.23
Lactobacillus_rhamnosus	0	0.07
Monoglobus_pectinilyticus	0.18	0.12
Parabacteroides_distasonis	0.24	0.44
Parabacteroides_merdae	0.18	0.22
Prevotella_copri	0.16	0.54
Proteobacteria_bacterium_CAG_139	0.02	0.08
Roseburia_sp_CAG_471	0.05	0.02
Ruminococcus_bromii	14.44	10.55
Ruminococcus_gnavus	1.39	2.99
Ruminococcus_lactaris	0.39	0.23
Streptococcus_thermophilus	0.67	1.14

## Sheet: Figure 1b
Figure 1B
taxa	CT	RA	FA
Anaerostipes_hadrus	2.1	3.58	2.3
Bacteroides_dorei	0.73	0.39	0.21
Bacteroides_vulgatus	2.84	2.88	0.64
Bifidobacterium_kashiwanohense	0	0	0.1
Bifidobacterium_longum	16.62	9.9	12.34
Blautia_wexlerae	3.02	2.27	4.91
Catenibacterium_mitsuokai	0.04	0	0.51
Clostridium_sp_CAG_58	0.04	0.07	0.09
Clostridium_spiroforme	0.17	0.15	0.07
Collinsella_massiliensis	0	0	0.05
Coprococcus_eutactus	0.13	0.35	0.14
Dialister_invisus	0.21	0.57	0.31
Eggerthella_lenta	1.2	0.7	0.83
Eisenbergiella_tayi	0.06	0.19	0.06
Eubacterium_siraeum	0.98	0.5	0.05
Eubacterium_sp_CAG_274	0.07	0.07	0.1
Firmicutes_bacterium_CAG_646	0.01	0.07	0.03
Gemmiger_formicilis	0.14	0.25	0.22
Gordonibacter_pamelaeae	0.42	0.27	0.32
Intestinibacter_bartlettii	0.09	0.17	0.19
Lactobacillus_rhamnosus	0	0	0.11
Olsenella_scatoligenes	0	0	0.05
Parabacteroides_distasonis	0.24	0.35	0.49
Parabacteroides_merdae	0.18	0.47	0.08
Prevotella_copri	0.16	1.46	0.06
Roseburia_sp_CAG_471	0.05	0.01	0.02
Sellimonas_intestinalis	1.17	1.01	0.73
Streptococcus_thermophilus	0.67	0.25	1.62

## Sheet: Figure 2
Figure 2
subject ID	Butyrate (mM)	Propionate (mM)
FA1	7.43	9.91
FA2	1.26	2.11
FA3	2.66	7.84
FA4	7.27	36.19
FA5	12.31	28.84
FA6	3.59	11.65
FA7	0	0
FA8	0	0
FA9	1.44	12.31
FA10	4.81	32.8
FA11	9.26	9.77
FA12	7.75	16.28
FA13	3.37	7.8
FA14	2.68	12.14
FA15	5.27	5.91
FA16	7.71	24.57
FA17	7.38	35.12
FA18	7.71	14.57
FA19	2.41	6.28
FA20	2.25	5.36
FA21	5.93	15.01
FA22	2.81	9.99
FA23	0	0
FA24	4.97	7.89
FA25	4.89	14.81
FA26	7.87	19
FA27	0	0
FA28	11.5	30.02
FA29	1.07	2.36
FA30	0.09	3.21
FA31	0.21	0.29
FA32	0.46	10.85
FA33	3.66	11.35
FA34	6.12	8.61
FA35	0	12.84
FA36	19.63	55.79
FA37	12.37	33.98
FA38	4.18	17.31
FA39	12.24	25.18
FA40	1.89	6.08
FA41	2.13	7
FA42	16.57	20.02
FA43	1.29	4.93
FA44	0.83	1.4
FA45	2.48	5.38
FA46	6.58	4.47
FA47	2.15	4.57
FA48	1.69	4.83
FA49	0	0
FA50	5.61	13.44
FA51	8.3	11.96
FA52	1.2	5.3
FA53	14.28	28.32
FA54	0.11	0.72
FA55	5.39	22.12
RA1	3.56	4.21
RA2	0	0
RA3	3.36	4.89
RA4	2.74	5.68
RA5	2.31	3.57
RA6	0	0
RA7	1.86	7.77
RA8	0.15	0.8
RA9	5.66	9.37
RA10	0	0
RA11	3.28	27.24
RA12	2.88	4.56
RA13	1.77	3.78
RA14	3.55	7.57
RA15	0.32	0.19
RA16	3.75	4.08
RA17	1.91	5.61
RA18	4.61	30.02
RA19	5.24	12.61
RA20	2.8	6.56
RA21	5.42	19.22
RA22	5.59	13.12
RA23	2.17	11.74
RA24	7.9	11.48
RA25	0.73	6.1
RA26	6.41	6.37
RA27	1.57	7.55
RA28	0.93	1.38
RA29	0	0
RA30	3.2	11.63
CT1	13.13	8
CT2	7.73	10.34
CT3	13.64	18.09
CT4	15.92	21.44
CT5	15.98	33.42
CT6	19.84	69.66
CT7	0	0
CT8	13.34	22.85
CT9	8.8	19.42
CT10	19.98	21.55
CT11	16.15	37.48
CT12	15.42	13.67
CT13	12.83	13.23
CT14	0.01	15.13
CT15	23.77	25.04
CT16	17.98	34.27
CT17	10.76	15.27
CT18	12.42	14.16
CT19	18.24	27.39
CT20	14	13.66
CT21	18.55	21.36
CT22	16.26	12.75
CT23	23.79	37.38
CT24	12.41	15.98
CT25	1.71	3.45
CT26	13.03	18.28
CT27	3.64	18.09
CT28	13.51	16.61
CT29	26.41	NA

## Sheet: Figure 3
Figure 3
taxa	score	NT	T
Streptococcus_gordonii	100	0.000499737	0.0106635
Lachnospira_pectinoschiza	57.0364	0.00530737	1.33533
Intestinibacter_bartlettii	53.1644	0.154631	0.243704
Ruthenibacterium_lactatiformans	50.5302	1.22482	0.258606
Haemophilus_parainfluenzae	42.1136	0.00313921	0.0803906
Veillonella_infantium	35.7152	0.00278237	0.0416324
Clostridium_leptum	35.4826	0.292842	0.00936882
Bifidobacterium_longum	31.7314	10.7885	15.4414
Streptococcus_oralis	31.1449	0.00383211	0.0223271
Bacteroides_sp_CAG_144	30.2621	0.000902105	0.01493
Veillonella_dispar	30.2284	0.00500053	0.0983112
Streptococcus_parasanguinis	21.9426	0.12057	0.197909
Ruminococcus_lactaris	18.0157	0.150286	0.577287
Anaerostipes_hadrus	14.0825	2.08694	2.96728
Clostridium_sp_CAG_299	13.031	0.00504711	0.0193924
Clostridium_perfringens	12.8323	0.000197105	0.00576882
Clostridium_sp_CAG_58	8.14639	0.124124	7.94118e-05
Anaerotruncus_colihominis	5.0271	0.0316024	0.000629412
Klebsiella_pneumoniae	4.65382	0.00630158	0.00581235
Pseudoflavonifractor_sp_An184	1.73949	0.040165	0

## Sheet: Figure 4
Figure 4
subject ID	UniRef90_UPI000F05499B:LPSbiosynthesisprotein	UniRef90_A0A395J976:O-antigen/teichoicacidexportmembraneprotein	3.5.1.5:Urease	GH10	GH79	GH28
FA1	0.000164	9.2734e-05	4.79268e-05	0.000255556	0	2.25e-05
FA2	7.14e-05	3.58724e-05	7.11604e-05	0.000119833	0	1.5e-05
FA3	5.64e-05	3.58724e-05	6.71712e-05	0.000281585	7.61e-06	2.28e-05
FA4	2.96e-05	4.59541e-05	0.000109533	0.000157193	0	5.42e-06
FA5	6.67e-05	4.05419e-05	3.18336e-05	2.81e-05	0	3.37e-05
FA6	5.09e-05	0	0.000140737	0.000184502	0	2.46e-05
FA7	0.000156	6.33443e-05	5.78546e-05	0.00011673	0	1.02e-05
FA8	0.000109	2.2727e-05	0.000126603	0.000154767	0	2.44e-05
FA9	3.59e-05	2.2727e-05	0.000115277	0.000245233	0	1.11e-05
FA10	5.11e-05	0	8.73433e-05	0.000111135	0	1.11e-05
FA11	3.56e-05	2.10903e-05	3.3308e-05	0.000131977	0	1.55e-05
FA12	0.000169	2.1448e-05	0.000179463	0.000194058	0	2.01e-05
FA13	0.000179	3.67672e-05	7.22042e-05	7.34e-05	0	3.5e-06
FA14	2.56e-05	0	0.000669403	0.000395527	0	5.39e-05
FA15	0.000122	3.667e-05	0.000134969	0.000527024	0	4.49e-05
FA16	3.84e-05	9.29706e-05	0.000308041	0.000185778	0	1.86e-05
FA17	0.000131	2.4425e-05	4.67645e-05	0.000266568	0	2.38e-05
FA18	0.000147	8.0388e-05	9.86971e-05	0.000136518	0	1.65e-05
FA19	4.33e-05	3.88029e-05	0.000222523	0.00016512	0	5.9e-06
FA20	4.4e-05	1.80598e-06	1.4717e-05	0.000371144	0	5.3e-05
FA21	4.52e-05	1.5723e-05	0.000169979	0.000143179	4.62e-06	3.23e-05
FA22	0.000412	9.31468e-05	0.0003587	0.000634952	1.63e-05	1.63e-05
FA23	0.000135	9.31468e-05	7.65004e-05	0.000111151	0	2.12e-05
FA24	0.000141	6.62008e-06	3.83032e-05	8.29e-05	0	3.19e-05
FA25	9.99e-06	9.31468e-05	0.000203486	0.000483565	0	3.45e-05
FA26	5.17e-05	3.43645e-05	6.13746e-05	0.000122174	4.07e-06	2.85e-05
FA27	3.19e-05	0	5.00905e-05	0.000573866	0	2.27e-05
FA28	1.91e-05	1.08604e-05	7.7437e-05	0.000198039	0	1.98e-05
FA29	0.000111	2.48306e-06	4.4132e-05	0.000204317	0	2.64e-05
FA30	4.78e-05	0	8.06727e-05	0.000227781	0	2.46e-05
FA31	4.21e-05	3.21622e-06	3.96259e-05	0.000115343	0	1.59e-05
FA32	5.53e-05	3.01445e-06	3.50908e-05	0.000107884	0	1.24e-05
FA33	2.34e-05	0	0.00016173	0.000178582	0	3.69e-05
FA34	9.04e-05	2.89706e-05	1.80443e-05	0.000127036	0	2.63e-05
FA35	6.6e-05	0.00109594	1.92847e-05	8.61e-05	5.07e-06	3.04e-05
FA36	0.000199	0	4.27807e-05	0.000111228	0	1.52e-05
FA37	7.37e-05	1.17825e-05	2.2719e-05	0.000126393	0	6.32e-06
FA38	6.57e-05	1.22561e-05	2.82537e-05	0.000228707	6.73e-06	2.02e-05
FA39	3.04e-05	8.41051e-05	0.000150132	0.000201929	0	1.19e-05
FA40	8.12e-05	6.97274e-06	0.000101579	0.000138932	0	5.34e-06
FA41	6.4e-05	1.8355e-05	1.4471e-05	0.000138268	4.32e-06	1.3e-05
FA42	0.000121	2.71046e-05	1.97385e-05	0.000345387	8.63e-06	2.59e-05
FA43	0.00017	6.08158e-05	8.34546e-05	0.000179685	0	1.71e-05
FA44	7.4e-05	5.32641e-05	0.000219375	0.000199856	0	5.4e-06
FA45	0.000203	1.77113e-06	5.07211e-05	0.000182134	0	3.42e-05
FA46	7.43e-05	4.4193e-05	0.000211821	0.000212062	0	1.21e-05
FA47	6.78e-05	1.16586e-05	9.13102e-05	0.000128716	0	7.36e-06
FA48	5.52e-05	1.19149e-06	6.44044e-05	7.35e-05	0	1.13e-05
FA49	0.00012	2.04283e-05	1.14568e-05	7.03e-05	0	8.28e-06
FA50	3.6e-05	0	0.000310605	0.000199775	0	1.05e-05
FA51	5.06e-07	2.04283e-05	2.95854e-06	0.00036033	0	5.54e-05
FA52	6.81e-05	1.42618e-06	4.34606e-05	0.000107356	0	2.68e-05
FA53	0.000357	1.18731e-05	9.93129e-05	0.000117955	6.55e-06	6.55e-06
FA54	0.000154	2.00099e-05	4.08284e-05	0.000115585	0	1.16e-05
FA55	2.76e-06	0	0.000117433	0.000645031	0	4.03e-05
FA56	2.03e-05	2.43274e-05	0.000173108	0.000224023	0	1.54e-05
FA57	6.09e-05	2.21037e-05	4.92361e-05	0.000135343	0	2.08e-05
RA1	0.000178	7.55845e-05	8.43413e-05	0.000304944	0	1.27e-05
RA2	0.000111	9.5352e-05	3.53249e-05	0.000128185	0	2.02e-05
RA3	9.84e-05	2.43308e-05	3.13713e-05	6.84e-05	4.89e-06	2.44e-05
RA4	5.27e-05	4.92728e-05	3.38413e-05	7.48e-05	3.25e-06	2.6e-05
RA5	7.97e-05	3.86007e-05	3.76852e-05	5.81e-05	0	2.68e-05
RA6	3.58e-05	5.9967e-06	4.19378e-05	0.000121404	0	1.07e-05
RA7	0.000111	8.94932e-05	8.99745e-05	8.85e-05	0	3.54e-05
RA8	0.000142	6.69651e-05	0.000123515	9.11e-05	4.14e-06	2.49e-05
RA9	9.14e-06	1.84749e-05	5.76187e-05	0.000352926	0	2e-05
RA10	0.000138	7.06503e-05	4.72055e-05	0.000107941	6.35e-06	3.81e-05
RA11	0.000114	1.11924e-05	2.17199e-05	9.8e-05	0	3.43e-05
RA12	0.000153	1.31801e-06	7.33473e-05	7.93e-05	0	2.64e-05
RA13	4.11e-05	5.3093e-05	8.68524e-05	0.000365693	0	9.75e-06
RA14	4.48e-05	3.17277e-05	0.000239135	0.000176133	0	3.67e-05
RA15	6.28e-05	1.64431e-05	0.000114446	0.000140466	0	3.51e-05
RA16	0.000112	8.48628e-05	3.71736e-05	6e-05	3.53e-06	2.82e-05
RA17	5.18e-05	1.2959e-05	1.15268e-05	5.62e-05	0	2.04e-05
RA18	9.54e-05	5.20942e-05	2.28453e-05	0.000188907	0	1.26e-05
RA19	8.44e-05	0	2.09429e-05	0.000212852	0	2.37e-05
RA20	3.8e-05	9.72493e-06	2.64946e-05	0.000121483	0	2.58e-05
RA21	4.52e-05	5.13413e-05	0.000265785	0.00036049	0	9.49e-06
RA22	0.000118	5.13413e-05	0.000108789	0.000238939	0	3.33e-05
RA23	6.86e-05	1.42158e-06	6.64615e-05	0.000266618	0	3.51e-05
RA24	0.000156	4.35133e-07	2.88793e-05	4.83e-05	0	3.08e-05
RA25	9.67e-05	1.78116e-06	5.27729e-05	0.000344642	0	3.04e-05
RA26	0.000246	1.438e-06	3.24035e-05	0.00012947	0	3.08e-05
RA27	7.65e-05	2.30423e-06	0.000144935	0.00015302	0	1.13e-05
RA28	0.000271	2.30423e-06	5.00726e-05	0.000328797	0	9.13e-06
CT1	2.21e-06	3.48321e-07	9.99351e-05	0.00020998	0	3.36e-05
CT2	2.17e-07	0	9.2491e-05	0.000161205	0	1.01e-05
CT3	6.63e-06	0	4.68756e-05	0.000257289	0	1.29e-05
CT4	3.18e-07	7.27756e-07	2.97534e-05	0.000218091	0	1.5e-05
CT5	1.17e-07	8.07398e-08	1.64076e-05	0.000104626	0	1.67e-05
CT6	1.78e-07	0	3.25911e-05	4.53e-05	0	3.96e-05
CT7	5.34e-06	4.78134e-07	2.35701e-05	0.000103212	0	2.95e-05
CT8	1.64e-06	8.55209e-07	9.38671e-05	7.59e-05	0	2.07e-05
CT9	7.72e-07	7.78667e-08	1.68993e-05	6.13e-05	0	3.3e-05
CT10	2.03e-06	0	1.25516e-05	0.00014914	0	2.35e-05
CT11	3.16e-07	0	2.27671e-05	0.000105999	5.05e-06	2.52e-05
CT12	9.98e-06	7.51608e-08	6.39362e-05	0.000243281	0	2.32e-05
CT13	9.58e-06	0	1.78148e-05	7.12e-05	0	1.78e-05
CT14	3.92e-06	0	5.66189e-05	0.000167994	0	1.53e-05
CT15	7.75e-07	1.56702e-06	0.00030714	0.00018933	0	1.65e-05
CT16	9.49e-07	1.16993e-07	2.84222e-05	0.000184772	4.51e-06	2.25e-05
CT17	2.52e-07	3.43718e-06	9.33522e-05	0.000152091	0	1.27e-05
CT18	2.56e-07	4.82051e-07	5.6909e-05	0.000269458	0	7.93e-06
CT19	1.73e-07	0	7.57307e-05	0.000876539	0	1.31e-05
CT20	6.5e-07	8.51447e-06	0.000108223	0.000121903	0	9.38e-06
CT21	8.15e-08	0	4.26698e-06	0.000178317	0	3.82e-05
CT22	3.92e-07	7.25791e-07	0.000126233	0.000114303	0	1.91e-05
CT23	3.35e-07	1.29604e-06	1.30242e-05	2.76e-05	0	2.2e-05
CT24	9.45e-07	3.89597e-07	2.97268e-05	0.000133497	0	2.67e-05
CT25	7.85e-07	0	7.6319e-05	0.000216846	0	2.93e-05
CT26	3.4e-06	3.87839e-07	4.03504e-06	9.96e-05	0	1.76e-05
CT27	1.14e-07	0	0.000232907	0.000300686	0	0
CT28	7.95e-06	2.25525e-06	7.48224e-05	7.08e-05	0	2.36e-05
CT29	3.81071e-05	0		1.04e-07	4.52e-06	9.05e-06

## Sheet: Figure 5a-b
Figure 5a-b
gene ID	FA12	FA19	FA24	FA25	FA26	FA27	FA2	FA3	FA6	FA8	FA9	FA14	FA22	FA28	FA5	FA7	RA14	RA19	RA21	RA22	RA2	RA4	RA5	CT16	CT17	CT1	CT23	CT24	CT28	CT5	CT7
UniRef90_A0A150YCR8	1	1	0	0	0	0	0	0	0	0	0	0	0	0	0	0	1	0	1	1	1	1	1	1	1	0	1	1	1	1	1
UniRef90_E5XJP2	1	1	0	0	0	0	0	0	0	0	0	0	0	0	0	0	0	0	1	1	1	1	0	1	1	0	1	1	1	1	1
UniRef90_E5XJP3	1	1	0	0	0	0	0	0	0	0	0	0	0	0	0	0	0	0	1	1	0	1	0	1	1	0	1	1	1	1	1
UniRef90_E5XJP4	1	1	0	0	0	0	0	0	0	0	0	0	0	0	0	0	0	0	1	1	0	1	0	1	1	0	1	1	1	1	1
UniRef90_A0A0K9NHZ0	0	0	0	0	0	0	0	0	0	0	0	0	0	0	0	0	1	0	1	1	0	1	0	1	1	0	0	1	1	1	0
UniRef90_A0A174E9H2	0	0	0	0	0	0	0	0	0	0	0	0	0	0	0	0	1	0	1	1	0	1	0	1	1	0	0	1	1	1	0
UniRef90_A0A174K1H8	0	0	0	0	0	0	0	0	0	0	0	0	0	0	0	0	1	0	1	1	0	1	0	1	1	0	0	1	1	1	0
UniRef90_A0A2N5NWH5	0	0	0	0	0	0	0	0	0	0	0	0	0	0	0	0	1	0	0	1	0	0	0	1	1	1	1	0	0	1	0
UniRef90_A0A3E3DTH5	0	0	0	0	0	0	0	0	0	0	0	0	0	0	0	0	1	0	0	1	0	0	0	1	1	0	1	0	1	1	0
UniRef90_B0NC94	0	0	0	0	0	0	0	0	0	0	0	0	0	0	0	0	1	0	1	1	0	1	0	1	1	0	0	1	1	1	0
UniRef90_E5XJR3	0	0	0	0	0	0	0	0	0	0	0	0	0	0	0	0	1	0	1	1	0	1	0	1	1	0	0	1	1	1	0
UniRef90_E5XK90	0	0	0	0	0	0	0	0	0	0	0	0	0	0	0	0	0	0	1	1	1	1	0	1	1	0	0	1	1	1	0
UniRef90_A0A396FIC9	1	0	0	0	0	0	0	0	0	0	0	0	0	0	0	0	1	0	1	1	1	1	0	1	1	0	0	1	1	1	1
UniRef90_A0A396FVX2	1	0	0	0	0	0	0	0	0	0	0	0	0	0	0	0	1	0	1	1	1	1	0	1	1	0	0	1	1	1	1
UniRef90_D6DKS3	0	0	0	0	0	0	0	0	0	0	1	0	0	0	0	0	0	0	1	1	0	1	0	1	1	1	0	1	1	1	0
UniRef90_E5XJN6	1	0	0	0	0	0	0	0	0	0	0	0	0	0	0	0	1	0	1	1	1	1	0	1	1	0	0	1	1	1	1
UniRef90_A0A396G099	1	0	0	0	0	0	0	0	0	0	1	0	1	0	1	0	1	1	1	1	1	1	1	1	1	1	1	1	1	1	1
UniRef90_J7QXQ4	0	1	0	0	0	0	0	0	1	0	1	0	1	0	1	0	1	0	1	1	0	1	1	1	1	1	1	1	1	1	1
UniRef90_A0A396FNW3	1	1	0	0	1	0	0	0	0	0	0	0	0	0	0	0	1	0	1	1	1	1	1	1	1	0	1	1	1	1	1
UniRef90_B7APR2	0	0	0	0	0	0	0	0	1	0	1	0	0	0	1	0	1	0	1	1	0	1	1	1	1	1	1	1	1	1	0
UniRef90_A0A396FVS4	1	1	0	0	0	0	0	0	0	0	0	0	0	0	0	0	1	0	1	1	1	1	0	1	1	0	0	1	1	1	1
UniRef90_A0A173X261	1	0	0	0	0	0	0	1	1	0	1	0	1	0	1	0	0	0	0	1	1	1	0	1	1	1	1	1	1	1	1
UniRef90_D4JEF6	1	1	1	0	0	1	0	0	0	0	1	0	0	0	1	0	1	0	1	1	1	1	1	1	1	1	1	1	1	1	1
UniRef90_D4L465	1	1	0	0	0	1	0	0	0	0	0	1	1	0	1	0	1	1	1	1	0	1	1	1	1	1	1	1	1	1	1
UniRef90_A0A0K9NG05	0	0	0	0	0	0	0	0	0	0	0	0	0	0	0	0	1	0	1	1	0	1	0	1	0	0	0	1	1	1	0
UniRef90_A0A2N5NER8	0	0	0	0	0	0	0	0	0	0	0	0	0	0	0	0	1	0	1	1	1	1	0	1	0	1	1	0	1	0	0
UniRef90_A0A2N5NKW8	0	0	0	0	0	0	0	0	0	0	0	0	0	0	0	0	1	0	1	1	0	1	0	1	1	0	0	1	0	1	0
UniRef90_C0BDY2	0	0	0	0	0	0	0	0	0	0	0	0	0	0	0	0	0	0	0	1	0	0	0	0	1	0	1	1	0	0	1
UniRef90_E5XHD5	0	0	0	0	0	0	0	0	0	0	0	0	0	0	0	0	0	0	1	1	0	1	0	1	1	0	0	1	0	1	0
UniRef90_A0A174K899	0	0	0	0	0	0	0	0	1	0	0	0	0	0	0	0	1	0	1	1	1	1	0	1	1	0	0	1	1	1	0
UniRef90_A0A2N5P6D7	0	0	0	0	0	0	0	1	0	0	0	0	0	0	0	0	0	0	1	0	1	0	0	1	1	0	1	1	0	0	1
UniRef90_A0A346FW62	0	1	0	0	0	0	0	0	0	0	0	0	0	0	0	0	0	0	0	0	0	1	0	1	1	1	0	0	1	0	1
UniRef90_A0A395ZY46	0	1	0	0	0	0	0	0	0	0	0	0	0	0	0	0	0	0	0	1	1	1	1	1	0	0	1	1	1	1	0
UniRef90_A0A396FZG4	0	0	0	0	0	1	0	0	0	0	0	0	0	0	0	0	1	0	1	0	0	1	0	1	1	1	1	1	0	0	0
UniRef90_F3AUT8	1	0	0	0	0	0	0	0	0	0	0	0	0	0	0	0	0	0	1	1	0	1	0	1	1	0	0	1	0	1	1
UniRef90_R8VZF7	0	0	0	0	0	0	0	0	1	0	0	0	0	0	0	0	1	0	0	1	0	1	0	1	1	0	1	1	0	0	1
UniRef90_A0A3E5A271	1	0	0	0	0	0	0	0	0	0	1	0	1	0	1	0	0	0	1	1	1	1	1	1	1	1	1	0	1	1	1
UniRef90_C9YMG1	1	0	0	0	0	0	0	0	1	0	1	0	0	0	1	0	1	0	1	1	0	1	1	1	1	1	1	1	1	1	0
UniRef90_A0A174E815	1	0	1	1	0	0	0	0	0	1	0	0	1	1	1	0	1	0	1	1	1	1	1	1	1	1	1	1	1	1	1
UniRef90_A0A2N5NJQ6	0	0	0	1	0	1	0	1	0	0	0	1	1	1	1	0	1	0	1	1	1	1	1	1	1	1	1	1	1	1	1
UniRef90_A0A0K9NG16	0	0	0	0	1	0	0	0	1	0	0	0	0	0	0	0	1	0	1	1	1	1	0	1	1	0	0	1	1	1	0
UniRef90_A0A174E5X5	0	0	0	0	1	0	0	0	0	0	0	0	1	0	0	0	1	0	1	1	1	1	0	1	1	0	0	1	1	1	0
UniRef90_A0A2N5NNZ8	0	0	0	0	1	0	0	0	1	0	0	0	0	0	0	0	1	0	0	0	0	0	0	1	1	0	1	0	1	0	1
UniRef90_A0A3E4K2T4	0	0	0	0	0	0	0	0	0	0	1	0	1	0	0	0	1	1	0	1	0	1	0	1	0	1	1	1	0	0	1
UniRef90_A0A3E4K2W1	0	0	0	0	0	0	0	0	0	0	1	0	1	0	0	0	1	1	1	1	0	1	0	1	0	1	1	1	0	0	1
UniRef90_A0A3E4K3D3	0	0	0	0	0	0	0	0	0	0	1	0	1	0	0	0	1	1	1	1	0	1	0	1	0	1	1	1	0	0	1
UniRef90_B6FQ23	0	0	0	0	0	0	0	0	0	0	1	0	1	0	0	0	1	1	1	1	0	1	1	1	0	1	1	1	0	0	1
UniRef90_B6FQ39	0	0	0	0	0	0	0	0	0	0	1	0	1	0	0	0	1	1	1	1	0	1	0	1	0	1	1	1	0	0	1
UniRef90_D9QZM2	0	0	0	0	0	1	0	0	0	0	1	0	0	0	0	0	0	0	1	0	0	0	0	1	1	1	1	0	1	0	0
UniRef90_E5XK89	0	1	0	0	0	0	0	0	0	0	0	0	1	0	0	0	0	0	1	1	1	1	1	1	1	0	0	1	1	1	0
UniRef90_F7JUC3	0	0	0	0	0	0	0	0	0	0	1	0	1	0	0	0	1	1	1	1	0	1	1	1	0	1	1	1	0	0	1
UniRef90_F7JUH5	0	0	0	0	0	0	0	0	0	0	1	0	1	0	0	0	1	1	1	1	0	1	0	1	0	1	1	1	0	0	1
UniRef90_U5F892	0	0	0	0	0	1	0	0	1	0	0	0	0	0	0	0	1	0	1	1	0	1	0	1	1	0	0	1	1	1	0
UniRef90_A0A3A9L000	1	0	0	0	0	0	0	0	1	0	1	0	0	0	0	0	1	0	1	1	0	1	1	1	1	1	0	1	1	1	0
UniRef90_A0A3E4K244	0	0	0	0	0	0	0	1	0	0	0	0	1	0	1	0	0	0	0	1	1	1	0	1	1	1	1	0	0	1	1
UniRef90_A7B5U0	1	1	1	1	1	1	0	1	0	1	1	1	1	1	1	0	1	1	1	1	1	1	0	0	0	1	1	0	0	0	0
UniRef90_D6DKS4	1	0	0	0	0	0	0	0	0	0	1	0	0	0	1	0	1	0	1	1	0	1	1	1	1	1	0	1	1	1	0
UniRef90_A0A396G9A0	1	1	1	0	1	1	0	0	0	1	0	0	0	1	1	0	1	1	0	1	1	1	1	1	1	1	1	1	1	1	1
UniRef90_C9LAJ8	1	1	0	1	0	1	0	1	1	0	0	0	1	0	1	0	1	0	1	1	1	1	1	1	1	1	1	1	1	1	1
UniRef90_R0CK04	1	1	0	0	0	1	0	0	0	1	1	1	1	0	1	0	1	0	1	1	1	1	1	1	1	1	1	1	1	1	1
UniRef90_R5QDM7	1	0	0	1	0	1	0	1	1	0	1	0	1	0	1	0	0	1	1	0	1	1	0	1	1	1	1	1	1	1	1
UniRef90_A0A395V7A2	0	1	0	1	0	1	0	1	0	0	0	1	0	0	0	0	0	0	1	0	0	1	0	1	1	1	1	1	0	1	1
UniRef90_C7H3H6	1	0	0	0	0	0	0	0	1	0	1	0	1	0	1	0	1	0	1	1	1	1	1	1	1	1	1	1	0	1	1
UniRef90_D6DKS0	1	0	0	0	0	1	0	0	1	0	1	0	0	0	1	0	1	0	1	1	0	1	1	1	1	1	1	1	1	1	0
UniRef90_R9JR58	0	0	1	0	0	1	0	0	0	1	0	0	0	1	1	0	1	0	0	0	0	1	1	1	1	1	1	1	1	0	1
UniRef90_U5FBZ1	1	0	0	0	0	1	0	0	1	0	1	0	0	0	1	0	1	0	1	1	0	1	1	1	1	1	1	1	1	1	0
UniRef90_A0A174VWT3	0	0	0	0	0	1	0	0	0	0	0	0	0	0	0	0	0	0	0	0	0	0	0	1	1	0	1	1	0	0	0
UniRef90_A0A2N5PGU2	0	0	0	0	0	0	0	0	0	0	0	0	1	0	0	0	0	0	0	0	0	1	0	0	1	0	1	1	0	0	1
UniRef90_A0A2N5Q3K5	1	1	1	1	1	1	1	1	1	1	1	1	1	1	1	0	1	1	0	1	1	1	1	1	0	0	1	1	0	1	0
UniRef90_A0A396FL02	1	0	0	0	0	0	0	0	0	0	0	0	0	0	0	0	1	0	1	0	1	1	0	1	1	0	0	0	1	0	1
UniRef90_A7B1S2	0	0	0	0	0	0	0	0	0	0	0	0	1	0	0	0	1	0	0	0	0	0	0	1	1	1	0	1	0	0	0
UniRef90_B6FQ44	0	0	0	0	0	0	0	0	0	0	0	0	1	0	0	0	0	0	0	0	0	0	0	1	0	1	0	1	0	0	1
UniRef90_F3AIK5	0	0	0	0	0	0	0	0	0	0	0	0	1	0	0	0	0	0	0	1	0	0	0	0	1	0	1	1	0	0	1
UniRef90_F3AUT0	0	1	0	0	0	0	0	0	0	0	0	0	0	0	0	0	0	0	0	0	0	1	0	1	1	1	0	0	0	0	1
UniRef90_R9MHL7	0	0	0	0	0	0	0	1	0	0	0	0	0	0	0	0	0	0	1	1	0	1	0	1	1	0	0	1	0	1	0
UniRef90_A0A2N5PZC0	0	0	0	0	0	0	0	0	0	0	0	0	0	0	0	0	0	0	1	1	0	0	0	0	1	1	1	0	0	0	0
UniRef90_C7GGW9	0	0	0	0	0	0	0	0	0	0	0	0	0	0	0	0	1	0	1	1	1	1	0	0	0	1	1	0	1	0	0
UniRef90_D4LLZ4	0	0	0	0	0	0	0	0	0	0	0	0	0	0	0	0	0	0	0	0	0	0	0	0	1	0	1	1	0	0	0
UniRef90_E2NUR8	0	0	0	0	0	0	0	0	0	0	0	0	0	0	0	0	0	0	1	0	0	0	0	0	1	0	0	0	1	0	1
UniRef90_E5XHD6	0	0	0	0	0	0	0	0	0	0	0	0	0	0	0	0	0	0	1	1	0	1	0	1	0	0	0	1	0	1	0
UniRef90_F7JU57	0	0	0	0	0	0	0	0	0	0	0	0	0	0	0	0	0	0	0	0	0	0	1	1	1	0	1	0	0	0	0
UniRef90_A0A174C283	1	0	0	0	0	0	0	0	1	0	1	0	0	0	1	0	1	0	1	1	0	1	1	1	1	1	0	1	1	1	0
UniRef90_A0A3E2SAI7	1	1	0	1	1	1	1	1	0	1	1	1	0	1	1	0	1	0	1	1	1	1	1	0	0	1	1	0	0	0	0
UniRef90_A0A3E4K2Y6	0	0	0	1	0	0	0	0	0	0	1	0	1	1	0	0	1	1	1	1	1	1	0	1	0	1	1	1	0	1	1
UniRef90_B6FRN9	0	0	0	0	0	0	0	0	0	1	0	0	1	1	1	0	0	0	1	1	1	0	0	1	1	1	1	0	1	0	1
UniRef90_H1BKE5	0	1	0	0	1	1	0	0	0	1	0	0	0	0	0	0	1	0	0	1	1	1	1	1	1	0	1	1	1	1	0
UniRef90_A5KL88	1	1	0	0	1	0	0	0	0	0	0	1	1	0	1	0	0	0	1	1	0	1	1	1	1	0	1	1	1	1	1
UniRef90_A5ZU07	1	1	0	0	1	1	0	0	0	0	0	0	1	0	1	0	1	0	1	1	0	1	0	1	1	1	1	1	0	1	1
UniRef90_A7B1S0	0	0	1	1	1	0	0	0	1	0	0	0	1	0	1	0	1	1	1	1	1	0	1	1	1	1	1	1	1	0	1
UniRef90_A0A2N5P7S3	0	0	0	0	1	0	0	1	0	1	0	0	0	0	1	0	1	1	1	1	1	0	0	0	0	0	0	0	0	0	0
UniRef90_A0A396FS96	0	0	0	0	1	0	0	1	0	1	0	0	0	0	1	1	1	1	1	1	1	0	0	0	0	0	0	0	0	0	0
UniRef90_A7AYE0	1	1	1	1	1	0	1	1	1	1	1	1	0	1	1	0	1	0	1	0	0	0	0	1	1	1	1	1	1	1	1
UniRef90_A7B1P8	1	1	0	0	1	0	0	1	0	1	0	0	0	0	1	0	0	1	1	1	1	1	0	0	0	0	0	0	0	0	0
UniRef90_A7B1R5	0	0	1	0	0	1	0	0	0	0	0	0	1	0	1	0	1	1	1	1	0	0	1	0	0	0	0	0	0	0	0
UniRef90_A7B1R6	0	0	1	0	0	1	0	0	0	0	0	0	1	0	1	0	1	1	1	1	0	0	1	0	0	0	0	0	0	0	0
UniRef90_C9LBZ9	1	1	0	0	1	0	0	1	0	1	0	0	0	0	1	0	0	1	1	1	1	1	0	0	0	0	0	0	0	0	0
UniRef90_A7B1H2	0	0	0	1	1	0	0	1	1	1	1	0	0	0	1	0	1	1	1	1	1	1	1	0	0	1	1	0	0	0	0
UniRef90_A0A173VNN8	1	0	0	0	0	0	0	0	0	0	1	1	0	0	0	0	1	0	1	1	1	1	1	1	0	0	0	0	0	0	0
UniRef90_A0A174CKY0	0	0	0	0	0	0	0	0	0	0	1	1	0	0	0	0	1	0	1	1	1	1	1	1	0	0	0	0	0	0	0
UniRef90_A7B1H7	0	0	0	1	1	0	0	1	1	1	0	0	0	0	1	0	0	1	1	1	1	1	1	0	0	0	1	0	0	0	0
UniRef90_F7JWR7	0	1	0	0	0	0	1	0	1	0	1	1	1	0	0	0	1	1	1	1	0	1	1	0	0	1	0	0	0	0	0
UniRef90_G1WWB9	0	0	0	1	1	0	0	1	1	1	1	0	0	0	1	0	0	1	1	1	1	1	1	0	0	0	1	0	0	0	0
UniRef90_A0A2N5NZJ3	1	1	1	1	0	0	1	1	0	1	0	1	1	1	0	1	1	1	1	1	1	1	1	0	0	0	1	1	0	1	0
UniRef90_A0A2N5NZM3	1	1	1	1	0	0	1	1	0	1	0	1	1	1	0	1	1	1	1	1	1	1	1	0	0	0	1	1	0	1	0
UniRef90_A0A2N5NZP2	1	1	1	1	0	0	1	1	0	1	0	1	1	1	0	1	1	1	1	1	1	1	1	0	0	0	1	1	0	1	0
UniRef90_A0A2N5PD07	1	1	0	1	1	0	1	1	1	1	0	0	1	1	1	1	1	1	1	1	1	1	1	1	0	0	1	0	0	1	0
UniRef90_A0A3E4V187	1	1	1	1	0	0	1	1	0	1	0	1	1	1	0	1	1	1	1	1	1	1	1	0	0	0	1	1	0	1	0
UniRef90_A7B1J3	1	1	0	0	1	0	0	1	1	1	0	0	0	0	1	0	1	1	1	1	1	1	1	0	0	1	1	0	0	0	1
UniRef90_D4LWF6	1	0	1	0	1	1	0	0	0	0	0	1	1	0	1	0	1	1	1	1	1	1	1	1	0	1	1	0	0	0	0
UniRef90_F3BC96	0	0	0	1	1	0	0	0	1	0	0	0	1	0	0	1	0	0	0	0	0	0	0	1	1	0	1	0	1	0	1
UniRef90_F3BC97	0	1	0	1	1	1	0	0	1	0	0	0	1	1	0	1	0	0	0	0	0	0	0	1	1	0	1	0	1	0	1
UniRef90_A0A2N5NR68	0	0	0	1	0	0	0	0	0	0	0	0	0	0	0	0	1	1	1	1	0	0	0	0	0	0	0	0	0	0	0
UniRef90_A0A2N5NR69	0	0	0	1	0	0	0	0	0	0	0	0	0	0	0	0	1	1	1	1	0	0	0	0	0	0	0	0	0	0	0
UniRef90_A0A2N5NR72	0	0	0	1	0	0	0	0	0	0	0	0	0	0	0	0	1	1	1	1	0	0	0	0	0	0	0	0	0	0	0
UniRef90_A0A2N5NR79	0	0	0	1	0	0	0	0	0	0	0	0	0	0	0	0	1	1	1	1	0	0	0	0	0	0	0	0	0	0	0
UniRef90_A0A2N5NR80	0	0	0	1	0	0	0	0	0	0	0	0	0	0	0	0	1	1	1	1	0	0	0	0	0	0	0	0	0	0	0
UniRef90_A0A2N5NR84	0	0	0	1	0	0	0	0	0	0	0	0	0	0	0	0	1	1	1	1	0	0	0	0	0	0	0	0	0	0	0
UniRef90_A0A2N5NR95	0	0	0	1	0	0	0	0	0	0	0	0	0	0	0	0	1	1	1	1	0	0	0	0	0	0	0	0	0	0	0
UniRef90_A0A2N5NRA2	0	0	0	1	0	0	0	0	0	0	0	0	0	0	0	0	1	1	1	1	0	0	0	0	0	0	0	0	0	0	0
UniRef90_A0A2N5PGB5	0	0	0	1	0	0	0	0	0	0	0	0	0	0	0	0	1	1	1	1	0	0	0	0	0	0	0	0	0	0	0
UniRef90_A0A2N5PGH4	0	0	0	1	0	0	0	0	0	0	0	0	0	0	0	0	1	1	1	1	0	0	0	0	0	0	0	0	0	0	0
UniRef90_A7B092	1	1	1	1	1	0	0	1	0	0	1	1	0	1	1	1	1	0	1	0	0	0	1	1	1	1	1	1	1	1	1
UniRef90_B7GTX4	0	0	0	0	0	0	0	0	0	0	0	0	0	0	0	0	1	0	1	0	0	1	1	0	0	0	0	0	0	0	0
UniRef90_A0A173U2X0	0	0	0	0	0	0	0	0	0	0	1	1	0	0	0	0	1	0	1	1	1	1	1	1	0	0	1	0	0	0	0
UniRef90_A0A174JBL3	1	0	0	0	1	1	0	0	0	0	0	1	0	0	1	0	1	0	1	1	1	1	1	1	0	0	1	0	0	0	0
UniRef90_A0A174WE38	1	1	1	0	1	1	0	1	0	1	1	1	1	0	0	0	1	1	1	1	1	0	1	1	0	0	0	0	0	0	1
UniRef90_A0A2N5NNU8	0	0	1	1	0	0	1	0	0	1	0	0	1	1	1	0	1	1	0	1	1	1	1	0	0	1	0	0	0	1	0
UniRef90_A0A2N5PJM6	0	1	0	0	1	1	0	0	0	0	1	0	1	1	1	1	0	0	0	0	0	0	1	1	1	1	0	1	1	0	1
UniRef90_A0A396FZA4	1	1	0	0	1	0	0	1	1	1	1	0	0	0	1	0	0	1	1	1	1	1	1	0	0	1	1	0	0	0	0
UniRef90_A6BHL5	0	0	0	0	0	0	0	0	1	0	1	1	0	0	1	0	1	0	1	1	1	1	1	1	0	0	1	0	0	0	0
UniRef90_A7B1F9	0	0	0	0	1	0	0	1	1	1	1	0	0	0	1	0	1	1	1	0	1	1	1	0	0	1	1	0	0	0	0
UniRef90_A7B1H5	0	0	0	1	1	0	0	1	1	1	1	0	0	0	1	0	0	1	1	1	1	1	1	0	0	1	1	0	0	0	0
UniRef90_A7B1L7	1	1	1	0	1	0	0	1	0	1	0	0	1	1	1	1	0	1	1	1	1	1	1	0	0	0	1	0	0	0	1
UniRef90_A7B1R0	1	1	1	0	1	0	0	1	0	1	1	1	1	1	1	0	1	1	1	1	1	1	0	0	0	1	1	0	0	0	0
UniRef90_A7B622	0	0	1	1	0	0	1	0	0	1	0	0	1	1	1	0	1	1	0	1	1	1	1	0	0	1	0	0	0	1	0
UniRef90_A7B6A2	0	0	1	1	0	0	0	1	0	1	1	1	1	1	0	0	1	1	1	1	0	1	1	0	0	1	0	0	0	1	0
UniRef90_G1WT11	0	0	0	0	0	0	0	0	0	0	1	1	0	0	0	0	1	0	1	1	1	1	1	1	0	0	1	0	0	0	0
UniRef90_G1WX39	0	0	0	0	0	0	0	0	0	0	1	1	0	0	0	0	1	0	1	1	1	1	1	1	0	0	1	0	0	0	0
UniRef90_G4T4R7	0	1	0	0	1	1	0	0	0	0	1	0	1	0	1	1	0	0	0	0	0	0	1	1	1	1	0	1	1	0	1
UniRef90_G4T4R8	0	1	0	0	1	1	0	0	0	0	1	0	1	1	1	1	0	0	0	0	0	0	1	1	1	1	0	1	1	0	1
UniRef90_G4T4S0	0	1	0	0	1	1	0	0	0	0	1	0	1	0	1	1	0	0	0	0	0	0	1	1	1	1	0	1	1	0	1
UniRef90_A0A174CM29	0	0	0	0	0	0	0	0	0	0	1	1	0	0	0	0	1	0	1	1	1	1	0	1	0	0	0	0	0	0	0
UniRef90_A0A174DPQ5	1	1	0	0	0	1	0	0	0	0	1	1	0	0	1	0	1	0	1	1	1	1	0	1	0	0	0	0	0	0	0
UniRef90_A0A174J8W4	0	0	0	0	1	1	0	0	0	0	0	0	0	0	1	0	1	0	1	0	1	1	1	0	0	0	1	0	0	0	0
UniRef90_A0A174LTC0	1	1	0	0	0	0	0	0	0	0	1	1	0	0	0	0	1	0	1	1	1	1	0	1	0	0	0	0	0	0	0
UniRef90_A0A2N5NX27	0	0	1	0	0	0	0	0	0	1	1	0	1	0	0	0	1	1	1	1	0	1	0	0	0	0	1	0	0	0	0
UniRef90_A0A2N5P1A9	1	1	1	1	1	1	1	1	1	1	0	1	1	1	1	1	1	0	0	0	1	0	0	0	1	1	1	1	1	1	1
UniRef90_A0A2N5P7T5	0	0	0	0	1	0	0	0	0	1	0	0	0	0	1	0	1	1	1	1	1	0	0	0	0	1	0	0	0	0	0
UniRef90_A0A2N5PHV3	1	1	1	1	0	1	1	1	1	1	0	1	0	1	1	0	1	0	1	0	0	0	0	1	1	0	1	1	1	1	1
UniRef90_A0A367FX39	1	1	0	0	1	0	0	1	0	1	0	0	0	0	1	0	0	1	1	1	1	1	0	0	0	1	0	0	0	0	0
UniRef90_A0A380K858	0	1	0	1	1	0	1	0	0	0	0	0	0	0	0	0	1	0	1	1	1	1	0	1	0	0	0	0	0	0	0
UniRef90_A6BHK2	0	0	0	0	0	0	0	0	0	0	1	1	0	0	0	0	1	0	1	1	1	1	0	1	0	0	0	0	0	0	0
UniRef90_A7B6A0	0	0	1	1	1	0	0	1	0	0	1	1	0	1	0	0	0	1	1	1	1	0	1	0	0	0	0	0	0	1	0
UniRef90_B6FTE7	1	1	0	1	1	0	0	1	0	0	0	0	1	1	0	0	1	1	1	1	0	1	0	0	0	0	0	0	0	1	0
UniRef90_U2QYX6	0	0	0	0	0	0	0	0	0	0	1	1	0	0	1	0	1	0	1	1	1	1	0	1	0	0	0	0	0	0	0

## Sheet: Figure 5c
Figure 5c
gene ID	FA	RA	CT
GRAM_POS_ANCHORING_domain-containing protein	87.5	57.14	37.5
GRAM_POS_ANCHORING_domain-containing protein	83.72	28	12.5
GramPos_pilinD1_domain-containing protein	87.5	85.71	37.5
Cellobiose_2-epimerase	37.5	68.75	100
Glycosylase	37.5	68.75	100
Beta-xylosidase	0	6.25	57.14
Alpha-L-fucosidase	0	6.25	57.14
L-arabinose_transport_system_permease_AraQ	0	6.25	57.14
Thermostable_beta-glucosidase_B	0	6.25	57.14
Glycosyl_transferase	0	6.25	57.14
Acetylxylan_esterase	0	6.25	57.14
Putative_aldouronate_transport_system	0	6.25	57.14
Alpha-xylosidase	0	6.25	57.14

## Sheet: Figure 5d
Figure 5d
subject ID	Number of BlastX hits
FA1	35
FA2	48
FA3	33
FA4	30
FA5	38
FA6	10
FA7	37
FA8	33
FA9	32
FA10	28
FA11	40
FA12	13
FA13	33
FA14	16
FA15	37
FA16	39
FA17	51
FA18	43
FA19	33
FA20	45
FA21	32
FA22	42
FA23	25
FA24	11
FA25	34
FA26	36
FA27	31
FA28	39
FA29	44
FA30	29
FA31	18
FA32	23
FA33	17
FA34	33
FA35	24
FA36	21
FA37	23
FA38	37
FA39	16
FA40	17
FA41	33
FA42	24
FA43	29
FA44	19
FA45	50
FA46	52
FA47	53
FA48	50
FA49	43
FA50	0
FA51	35
FA52	41
FA53	20
FA54	45
FA55	30
FA56	44
FA57	25
RA1	13
RA2	19
RA3	25
RA4	16
RA5	52
RA6	38
RA7	38
RA8	36
RA9	47
RA10	51
RA11	57
RA12	19
RA13	42
RA14	55
RA15	42
RA16	37
RA17	24
RA18	13
RA19	17
RA20	16
RA21	20
RA22	19
RA23	34
RA24	51
RA25	41
RA26	19
RA27	35
RA28	45
RA29	36
CT1	13
CT2	14
CT3	15
CT4	15
CT5	3
CT6	14
CT7	11
CT8	19
CT9	16
CT10	11
CT11	14
CT12	12
CT13	7
CT14	22
CT15	14
CT16	12
CT17	12
CT18	11
CT19	13
CT20	13
CT21	11
CT22	15
CT23	16
CT24	9
CT25	19
CT26	17
CT27	18
CT28	15
CT29	13

## Sheet: Figure 6b
Figure 6b
IL-5 (pg/ml)					Legend
	CT1	FA1	RA1	Only medium
CD4+Tcell (1)	79.2133	513.728	458.605	18.667	CT= healthy controls group
	51.2224	502.882	472.268	21.667	FA= food allergy group
	56.9987	517.994	423.602	20.664	RA=respiratory group
	CT2	FA2	RA2
	70.563	499.213	504.728	20.9967
	76.998	495.222	501.656	19.897
	86.998	493.496	504.112	21.5509
	CT3	FA3	RA3
	59.776	501.656	498.605	24.887
	68.5543	504.728	494.37	20.776
	55.987	502.882	501.044	21.998
	CT1	FA1	RA1
CD4+Tcell (2)	71.5026	469.213	386.043	22.7786
	72.7769	462.268	376.106	21.559
	81.3938	471.315	386.237	20.518
	CT2	FA2	RA2
	75.1519	464.142	404.987	19.603
	70.5598	473.496	401.884	18.41
	78.5013	454.045	421.996	19.581
	CT3	FA3	RA3
	51.0056	464.201	407.002	25.771
	57.229	460.077	389.561	23.071
	55.6098	461.728	408.441	22.614
	CT1	FA1	RA1
CD4+Tcell (3)	89.3071	511.656	512.77	20.4609
	87.487	510.784	502.667	18.801
	85.672	504.112	511.772	19.557
	CT2	FA2	RA2
	104.852	472.268	435.992	24.551
	99.1632	475.528	467.661	23.006
	98.551	477.408	460.227	25.712
	CT3	FA3	RA3
	102.058	518.605	499.654	18.699
	114.542	514.37	485.604	19.621
	105.772	511.044	482.776	20.772

## Sheet: Figure 6c
Figure 6c
IL-13 (pg/ml)					Legend
	CT1	FA1	RA1	Only medium
CD4+Tcell (1)	67.09	404.67	417.9	28.255	CT= healthy controls group
	74.78	444.5	398.2	33.1842	FA= food allergy group
	82.006	412.584	356.332	30.654	RA=respiratory group
	CT2	FA2	RA2
	71.0189	341.019	368.13	34.974
	77.2514	333.075	320.019	32.5588
	62.0766	362.628	346.362	38.6257
	CT3	FA3	RA3
	63.0747	414.86	462.317	29.9081
	65.3739	392.072	476.461	25.7764
	70.6422	392.072	494.86	27.0041
	CT1	FA1	RA1
CD4+Tcell (2)	94.8602	312.294	268.13	30.551
	97.0766	338.361	262.317	29.665
	91.0189	347.187	269.745	28.509
	CT2	FA2	RA2
	81.7447	465.374	337.435	29.005
	85.2142	468.632	337.435	32.7935
	84.4506	477.077	345.998	30.408
	CT3	FA3	RA3
	70.5094	376.461	294.57	28.2765
	76.5374	380.019	327.825	26.4578
	71.314	395.214	301.077	27.665
	CT1	FA1	RA1
CD4+Tcell (3)	69.9481	397.138	340.642	31.704
	74.57	407.825	341.019	25.3974
	65.4678	389.581	314.86	21.4085
	CT2	FA2	RA2
	65.1176	440.043	356.606	27.5545
	77.8252	457.166	304.647	30.3391
	65.1176	465.468	302.115	26.7297
	CT3	FA3	RA3
	60.0097	516.362	385.118	19.8008
	62.6071	504.451	370.221	20.4885
	58.7177	509.736	394.406	21.9041

[truncated: 4 more sheets: Figure S1, Figure S2, Figure S3a-b, Table1]
